# Supplementary material for: Morphological Evolution of Physical Robots through Model-Free Phenotype Development
Source: PLoS One. 2015 Jun 19;10(6):e0128444. doi: 10.1371/journal.pone.0128444 (PMC4474803; doi:10.1371/journal.pone.0128444)
Supplement: S1 Table — This data table contains the complete genomes of all agents from experiments 1a-d and 2, as well as the results from the morphology and behavior classification. (XLSX) [file pone.0128444.s006.xlsx]

## Sheet: Exp. 1a
General			Fitness	Behavior Analysis					Morphology		Genome
				Features				Group			Single Parameter	Gene 1							Gene 2							Gene 3							Gene 4							Gene 5
#	Generation	Robot	Fitness	Discrete Interaction	Constant Pattern	Primary Rotation in Horizontal Plane	Directed Locomotion	Behavior Class	Size	Shape Factor	rot_end	structure 1	type 1	orientation 1	rel pos 1	area 1	phase shift 1	amplitude 1	structure 2	type 2	orientation 2	rel pos 2	area 2	phase shift 2	amplitude 2	structure 3	type 3	orientation 3	rel pos 3	area 3	phase shift 3	amplitude 3	structure 4	type 4	orientation 4	rel pos 4	area 4	phase shift 4	amplitude 4	structure 5	type 5	orientation 5	rel pos 5	area 5	phase shift 5	amplitude 5
1	1	1	0.56375	1	1	0	0	12	2	0.856491	0	[0 1.5708 0 0]	1	[0 0 0 0]	[0 0]	0.5	0	0	[-1.5708 -1.5708 0 -1.5708]	4	[-1.5708 1.5708 0 1.5708]	[-0.3 0.8]	0.050465	2	5
2	1	2	2.44875	0	1	0	1	5	3	0.747954	0	[0 0 0 0]	4	[-1.5708 0 1.5708 0]	[0 0]	0.5	7	3	[1.5708 1.5708 0 0]	1	[0 0 0 0]	[-0.8 0]	0.64988	0	0	[-1.5708 1.5708 1.5708 0]	4	[1.5708 -1.5708 1.5708 0]	[0.8 0]	0.63985	5	4
3	1	3	0.30125	1	1	0	0	12	2	0.87381	0	[0 1.5708 0 0]	4	[1.5708 0 0 0]	[0 0]	0.5	2	5	[1.5708 0 1.5708 1.5708]	1	[0 0 0 0]	[0.2 0.5]	0.70517	0	0
4	1	4	1.06	0	1	0	0	4	2	0.856491	0	[0 0 0 0]	1	[0 0 0 0]	[0 0]	0.5	0	0	[-1.5708 1.5708 0 0]	4	[-1.5708 -1.5708 0 1.5708]	[0.6 -0.8]	0.81236	6	5
5	1	5	0.01375	0	1	0	0	4	2	0.848373	0	[0 1.5708 0 0]	4	[0 -1.5708 0 0]	[0 0]	0.5	1	4	[-1.5708 0 0 -1.5708]	1	[0 0 0 0]	[0.7 0.8]	0.2434	0	0
6	1	6	-5	0	0	0	0	0	3	0.688029	0	[0 1.5708 0 0]	4	[-1.5708 1.5708 1.5708 0]	[0 0]	0.5	5	1	[1.5708 1.5708 1.5708 -1.5708]	4	[1.5708 0 1.5708 -1.5708]	[0 -0.8]	0.57781	2	2	[0 1.5708 -1.5708 0]	4	[-1.5708 0 -1.5708 0]	[0.6 0.5]	0.044418	7	5
7	1	7	1.3375	1	1	1	1	15	2	0.865194	0	[0 0 0 0]	1	[0 0 0 0]	[0 0]	0.5	0	0	[1.5708 -1.5708 -1.5708 0]	4	[1.5708 1.5708 -1.5708 -1.5708]	[0.7 0.4]	0.48118	4	2
8	1	8	0	0	1	0	0	4	2	0.829832	0	[0 1.5708 0 0]	1	[0 0 0 0]	[0 0]	0.5	0	0	[-1.5708 0 0 -1.5708]	1	[0 0 0 0]	[-1 0.2]	0.62715	0	0
9	1	9	0.38625	1	1	1	0	14	3	0.791537	0	[0 1.5708 0 0]	4	[-1.5708 1.5708 -1.5708 -1.5708]	[0 0]	0.5	6	1	[1.5708 -1.5708 -1.5708 1.5708]	4	[-1.5708 -1.5708 -1.5708 0]	[0 0.1]	0.88414	1	2	[-1.5708 0 1.5708 1.5708]	4	[1.5708 -1.5708 0 1.5708]	[0 -0.6]	0.67879	7	4
10	1	10	0.01375	0	1	0	0	4	2	0.82117	0	[0 0 0 0]	1	[0 0 0 0]	[0 0]	0.5	0	0	[-1.5708 0 0 1.5708]	1	[0 0 0 0]	[0.4 1]	0.82789	0	0
11	2	1	2.4175	0	1	0	1	5	3	0.747954	0	[0 0 0 0]	4	[-1.5708 0 1.5708 0]	[0 0]	0.5	7	3	[1.5708 1.5708 0 0]	1	[0 0 0 0]	[-0.8 0]	0.64988	0	0	[-1.5708 1.5708 1.5708 0]	4	[1.5708 -1.5708 1.5708 0]	[0.8 0]	0.63985	5	4
12	2	2	0	0	1	0	0	4	2	0.865194	0	[0 0 0 0]	1	[0 0 0 0]	[0 0]	0.5	0	0	[1.5708 -1.5708 -1.5708 0]	4	[1.5708 1.5708 -1.5708 -1.5708]	[0.7 0.4]	0.48118	4	2
13	2	3	0.9775	0	1	0	0	4	2	0.856491	0	[0 0 0 0]	1	[0 0 0 0]	[0 0]	0.5	0	0	[-1.5708 1.5708 0 0]	4	[-1.5708 -1.5708 0 1.5708]	[0.6 -0.8]	0.81236	6	5
14	2	4	0.01375	0	1	0	0	4	3	0.768267	0	[0 0 0 0]	4	[-1.5708 1.5708 0 0]	[0 0]	0.5	3	3	[1.5708 1.5708 0 0]	1	[0 0 0 0]	[-0.8 0]	0.64988	0	0	[-1.5708 1.5708 -1.5708 0]	4	[1.5708 -1.5708 1.5708 0]	[0.7 -0.3]	0.63985	7	4
15	2	5	-5	0	0	0	0	0	3	0.878697	0	[0 0 0 0]	1	[0 0 0 0]	[0 0]	0.5	0	0	[0 0 0 0]	1	[0 0 0 0]	[0 0]	0.5	0	0	[1.5708 -1.5708 -1.5708 0]	4	[1.5708 1.5708 -1.5708 -1.5708]	[0.7 0.4]	0.48118	4	2
16	2	6	1.8075	1	1	0	0	12	4	0.696664	0	[0 0 0 0]	4	[-1.5708 0 1.5708 0]	[0 0]	0.5	7	3	[1.5708 1.5708 0 0]	1	[0 0 0 0]	[-0.8 0]	0.64988	0	0	[0 0 0 0]	1	[0 0 0 0]	[0 0]	0.5	0	0	[-1.5708 1.5708 0 0]	4	[-1.5708 -1.5708 0 1.5708]	[0.6 -0.8]	0.81236	6	5
17	2	7	0	0	1	0	0	4	3	0.747954	0	[0 0 0 0]	4	[-1.5708 0 -1.5708 1.5708]	[0 0]	0.5	7	3	[1.5708 1.5708 0 0]	1	[0 0 0 0]	[-0.8 0]	0.64988	0	0	[-1.5708 1.5708 1.5708 0]	4	[1.5708 -1.5708 1.5708 0]	[0.8 0]	0.63985	5	4
18	2	8	0.84625	0	1	0	0	4	2	0.856491	0	[0 0 0 0]	1	[0 0 0 0]	[0 0]	0.5	0	0	[-1.5708 1.5708 0 0]	4	[-1.5708 -1.5708 0 1.5708]	[0.6 -0.8]	0.81236	6	5
19	2	9	0	0	1	0	0	4	2	0.856491	0	[0 0 0 0]	1	[0 0 0 0]	[-0.7 -0.2]	0.5	0	0	[1.5708 -1.5708 1.5708 -1.5708]	4	[0 0 1.5708 -1.5708]	[0.6 -0.8]	0.81236	6	5
20	2	10	-5	0	0	0	0	0	4	0.67643	0	[0 0 0 0]	4	[-1.5708 0 1.5708 0]	[0 0]	0.5	7	3	[1.5708 1.5708 0 0]	1	[0 1.5708 0 -1.5708]	[-0.8 0]	0.64988	0	0	[-1.5708 1.5708 1.5708 0]	4	[1.5708 -1.5708 1.5708 0]	[0.8 0]	0.63985	3	4	[-1.5708 0 1.5708 1.5708]	1	[0 0 0 0]	[-0.1 1]	0.1564	0	0
21	3	1	2.13125	0	1	0	1	5	3	0.747954	0	[0 0 0 0]	4	[-1.5708 0 1.5708 0]	[0 0]	0.5	7	3	[1.5708 1.5708 0 0]	1	[0 0 0 0]	[-0.8 0]	0.64988	0	0	[-1.5708 1.5708 1.5708 0]	4	[1.5708 -1.5708 1.5708 0]	[0.8 0]	0.63985	5	4
22	3	2	0.8775	1	1	0	0	12	4	0.696664	0	[0 0 0 0]	4	[-1.5708 0 1.5708 0]	[0 0]	0.5	7	3	[1.5708 1.5708 0 0]	1	[0 0 0 0]	[-0.8 0]	0.64988	0	0	[0 0 0 0]	1	[0 0 0 0]	[0 0]	0.5	0	0	[-1.5708 1.5708 0 0]	4	[-1.5708 -1.5708 0 1.5708]	[0.6 -0.8]	0.81236	6	5
23	3	3	0.94875	0	1	0	0	4	2	0.856491	0	[0 0 0 0]	1	[0 0 0 0]	[0 0]	0.5	0	0	[-1.5708 1.5708 0 0]	4	[-1.5708 -1.5708 0 1.5708]	[0.6 -0.8]	0.81236	6	5
24	3	4	-5	0	0	0	0	0	5	0.640246	0	[0 0 0 0]	4	[1.5708 -1.5708 1.5708 -1.5708]	[0 0]	0.5	7	3	[1.5708 1.5708 0 0]	1	[0 0 0 0]	[-0.8 0]	0.64988	0	0	[0 1.5708 -1.5708 1.5708]	1	[0 0 0 0]	[-0.6 0.4]	0.47349	0	0	[0 0 0 0]	1	[0 0 0 0]	[0 0]	0.5	0	0	[-1.5708 1.5708 0 0]	4	[-1.5708 -1.5708 0 1.5708]	[0.6 -0.8]	0.81236	6	5
25	3	5	1.33375	1	0	1	0	10	4	0.696664	0	[0 1.5708 0 0]	4	[-1.5708 0 1.5708 0]	[0 0]	0.5	7	3	[1.5708 1.5708 0 0]	1	[0 0 0 0]	[-0.8 0]	0.64988	0	0	[0 0 0 0]	1	[0 0 0 0]	[0 0]	0.5	0	0	[-1.5708 1.5708 0 0]	4	[-1.5708 -1.5708 0 1.5708]	[0.6 -0.8]	0.81236	6	5
26	3	6	4.0025	0	1	0	1	5	3	0.729879	0	[0 0 0 0]	4	[-1.5708 1.5708 -1.5708 0]	[0 0]	0.5	7	3	[1.5708 1.5708 0 0]	1	[0 0 0 0]	[-0.8 0]	0.64988	0	0	[1.5708 0 0 -1.5708]	4	[1.5708 1.5708 -1.5708 -1.5708]	[0.8 0]	0.63985	5	4
27	3	7	0.765	0	0	0	0	0	3	0.81125	0	[0 0 0 0]	4	[-1.5708 0 1.5708 0]	[0 0]	0.5	7	5	[1.5708 1.5708 0 0]	1	[0 0 0 0]	[-0.8 0]	0.64988	0	0	[-1.5708 1.5708 1.5708 0]	4	[1.5708 -1.5708 1.5708 0]	[-0.2 0.6]	0.63985	5	4
28	3	8	1.07	0	0	1	0	2	2	0.856491	0	[0 0 0 0]	1	[0 0 0 0]	[0 0]	0.5	0	0	[1.5708 1.5708 -1.5708 0]	4	[-1.5708 -1.5708 0 1.5708]	[0.6 -0.8]	0.81236	6	5
29	3	9	1.155	1	1	0	0	12	2	0.87381	0	[0 0 0 0]	1	[0 0 0 0]	[0 0]	0.5	0	0	[0 -1.5708 -1.5708 1.5708]	4	[1.5708 1.5708 1.5708 1.5708]	[-0.6 0.1]	0.62988	5	5
30	3	10	0.16375	1	1	1	0	14	2	0.865194	0	[-1.5708 1.5708 1.5708 0]	4	[1.5708 -1.5708 1.5708 0]	[0.8 0]	0.63985	5	4	[0 1.5708 0 0]	1	[0 0 0 0]	[0 0.7]	0.87393	0	0
31	4	1	1.55	0	1	0	1	5	3	0.729879	0	[0 0 0 0]	4	[-1.5708 1.5708 -1.5708 0]	[0 0]	0.5	7	3	[1.5708 1.5708 0 0]	1	[0 0 0 0]	[-0.8 0]	0.64988	0	0	[1.5708 0 0 -1.5708]	4	[1.5708 1.5708 -1.5708 -1.5708]	[0.8 0]	0.63985	5	4
32	4	2	1.23625	1	1	1	0	14	3	0.747954	0	[0 0 0 0]	4	[-1.5708 0 1.5708 0]	[0 0]	0.5	7	3	[1.5708 1.5708 0 0]	1	[0 0 0 0]	[-0.8 0]	0.64988	0	0	[-1.5708 1.5708 1.5708 0]	4	[1.5708 -1.5708 1.5708 0]	[0.8 0]	0.63985	5	4
33	4	3	0.895	1	1	1	0	14	4	0.696664	0	[0 1.5708 0 0]	4	[-1.5708 0 1.5708 0]	[0 0]	0.5	7	3	[1.5708 1.5708 0 0]	1	[0 0 0 0]	[-0.8 0]	0.64988	0	0	[0 0 0 0]	1	[0 0 0 0]	[0 0]	0.5	0	0	[-1.5708 1.5708 0 0]	4	[-1.5708 -1.5708 0 1.5708]	[0.6 -0.8]	0.81236	6	5
34	4	4	1.06	0	1	0	0	4	3	0.729879	0	[0 0 0 0]	4	[-1.5708 1.5708 -1.5708 0]	[0 0]	0.5	7	3	[1.5708 1.5708 0 0]	1	[-1.5708 1.5708 1.5708 1.5708]	[-0.8 0]	0.64988	0	0	[1.5708 0 0 -1.5708]	4	[1.5708 1.5708 -1.5708 -1.5708]	[0.8 0]	0.63985	5	4
35	4	5	1.79125	0	1	0	1	5	3	0.729879	0	[-1.5708 0 0 -1.5708]	4	[-1.5708 1.5708 -1.5708 0]	[-0.3 0.7]	0.5	7	3	[1.5708 1.5708 0 0]	1	[0 0 0 0]	[-0.8 0]	0.64988	0	0	[1.5708 0 0 -1.5708]	4	[1.5708 1.5708 -1.5708 -1.5708]	[0.8 0]	0.63985	7	2
36	4	6	1.33875	1	1	1	1	15	4	0.696664	0	[0 1.5708 0 -1.5708]	4	[-1.5708 0 1.5708 0]	[-0.4 -0.8]	0.5	7	3	[1.5708 1.5708 0 0]	1	[0 0 0 0]	[-0.8 0]	0.64988	0	0	[0 0 0 0]	1	[0 0 0 0]	[0 0]	0.5	0	0	[-1.5708 1.5708 0 0]	4	[-1.5708 -1.5708 0 1.5708]	[0.6 -0.8]	0.81236	6	5
37	4	7	0.87875	1	1	0	0	12	4	0.696664	0	[0 0 0 0]	4	[-1.5708 0 1.5708 0]	[0 0]	0.5	7	3	[1.5708 -1.5708 -1.5708 1.5708]	1	[0 0 0 0]	[-0.8 0]	0.64988	0	0	[0 0 0 0]	1	[0 -1.5708 1.5708 0]	[0 0]	0.5	0	0	[-1.5708 1.5708 0 0]	4	[-1.5708 -1.5708 0 1.5708]	[0.6 -0.8]	0.81236	6	5
38	4	8	0	0	1	0	0	4	2	0.822206	0	[0 0 0 0]	1	[0 0 0 0]	[0 0]	0.5	0	0	[0 0 -1.5708 0]	1	[0 0 0 0]	[0.6 -0.8]	0.29407	0	0
39	4	9	0	0	1	0	0	4	2	0.856491	0	[1.5708 1.5708 0 0]	1	[0 0 0 0]	[-0.8 0]	0.64988	0	0	[-1.5708 1.5708 1.5708 0]	4	[1.5708 -1.5708 1.5708 0]	[0.8 0]	0.63985	5	4
40	4	10	2.395	1	1	1	1	15	2	0.856491	0	[0 0 0 0]	4	[-1.5708 0 1.5708 0]	[0 0]	0.5	7	3	[1.5708 1.5708 0 0]	1	[-1.5708 -1.5708 -1.5708 1.5708]	[-0.8 0]	0.64988	0	0
41	5	1	2.3875	1	1	1	1	15	2	0.856491	0	[0 0 0 0]	4	[-1.5708 0 1.5708 0]	[0 0]	0.5	7	3	[1.5708 1.5708 0 0]	1	[-1.5708 -1.5708 -1.5708 1.5708]	[-0.8 0]	0.64988	0	0
42	5	2	0.7075	0	1	0	0	4	3	0.729879	0	[-1.5708 0 0 -1.5708]	4	[-1.5708 1.5708 -1.5708 0]	[-0.3 0.7]	0.5	7	3	[1.5708 1.5708 0 0]	1	[0 0 0 0]	[-0.8 0]	0.64988	0	0	[1.5708 0 0 -1.5708]	4	[1.5708 1.5708 -1.5708 -1.5708]	[0.8 0]	0.63985	7	2
43	5	3	0.82	0	1	0	0	4	3	0.729879	0	[0 0 0 0]	4	[-1.5708 1.5708 -1.5708 0]	[0 0]	0.5	7	3	[1.5708 1.5708 0 0]	1	[0 0 0 0]	[-0.8 0]	0.64988	0	0	[1.5708 0 0 -1.5708]	4	[1.5708 1.5708 -1.5708 -1.5708]	[0.8 0]	0.63985	5	4
44	5	4	0.18375	0	1	0	0	4	4	0.705442	0	[0 0 0 0]	4	[-1.5708 0 1.5708 0]	[-0.3 0.3]	0.5	7	3	[1.5708 -1.5708 -1.5708 1.5708]	1	[0 0 0 0]	[0.5 -0.1]	0.64988	0	0	[0 0 0 0]	1	[0 -1.5708 1.5708 0]	[0 0]	0.5	0	0	[-1.5708 1.5708 0 0]	4	[-1.5708 -1.5708 0 1.5708]	[0.6 -0.8]	0.81236	6	5
45	5	5	2.81125	0	1	0	1	5	3	0.729879	0	[0 0 0 0]	4	[-1.5708 0 1.5708 0]	[0 0]	0.5	7	3	[1.5708 1.5708 0 0]	1	[0 0 0 0]	[-0.8 0]	0.64988	0	0	[1.5708 0 0 -1.5708]	4	[1.5708 1.5708 -1.5708 -1.5708]	[0.8 0]	0.63985	7	2
46	5	6	1.2125	1	1	0	0	12	4	0.696664	0	[0 1.5708 0 0]	4	[-1.5708 0 1.5708 0]	[-0.6 -0.6]	0.5	7	4	[1.5708 1.5708 0 0]	1	[0 0 0 0]	[-0.8 0]	0.64988	0	0	[0 0 0 0]	1	[0 0 0 0]	[0.5 -0.7]	0.5	0	0	[-1.5708 1.5708 0 0]	4	[0 1.5708 -1.5708 1.5708]	[0.6 -0.8]	0.81236	6	5
47	5	7	2.105	1	1	1	0	14	3	0.748793	0	[0 0 0 0]	4	[-1.5708 0 1.5708 0]	[0 0]	0.5	7	3	[1.5708 1.5708 0 0]	1	[0 0 0 0]	[-0.5 -0.9]	0.64988	0	0	[-1.5708 1.5708 1.5708 0]	4	[1.5708 -1.5708 1.5708 0]	[0.8 0]	0.63985	2	4
48	5	8	1.705	1	1	1	1	15	5	0.640075	0	[0 1.5708 0 -1.5708]	4	[-1.5708 0 1.5708 0]	[-0.4 -0.8]	0.5	7	3	[1.5708 1.5708 0 0]	1	[0 0 0 0]	[-0.8 0]	0.64988	0	0	[1.5708 1.5708 0 0]	1	[0 0 0 0]	[-0.8 0]	0.64988	0	0	[0 0 0 0]	1	[0 0 0 0]	[0 0]	0.5	0	0	[-1.5708 1.5708 0 0]	4	[-1.5708 -1.5708 0 1.5708]	[0.6 -0.8]	0.81236	6	5
49	5	9	0	0	1	0	0	4	1	1	0	[1.5708 -1.5708 1.5708 1.5708]	1	[-1.5708 -1.5708 -1.5708 1.5708]	[-0.8 0]	0.64988	0	0
50	5	10	1.3425	1	1	1	0	14	4	0.696664	0	[0 1.5708 0 0]	4	[-1.5708 0 1.5708 0]	[0 0]	0.5	7	3	[1.5708 1.5708 0 0]	1	[0 0 0 0]	[-0.8 0]	0.64988	0	0	[0 0 0 0]	1	[0 0 0 0]	[0 0]	0.5	0	0	[-1.5708 1.5708 0 0]	4	[-1.5708 -1.5708 0 1.5708]	[0.6 -0.8]	0.81236	6	5
51	6	1	0.405	0	1	0	0	4	3	0.729879	0	[0 0 0 0]	4	[-1.5708 0 1.5708 0]	[0 0]	0.5	7	3	[1.5708 1.5708 0 0]	1	[0 0 0 0]	[-0.8 0]	0.64988	0	0	[1.5708 0 0 -1.5708]	4	[1.5708 1.5708 -1.5708 -1.5708]	[0.8 0]	0.63985	7	2
52	6	2	2.5275	1	1	1	1	15	2	0.856491	0	[0 0 0 0]	4	[-1.5708 0 1.5708 0]	[0 0]	0.5	7	3	[1.5708 1.5708 0 0]	1	[-1.5708 -1.5708 -1.5708 1.5708]	[-0.8 0]	0.64988	0	0
53	6	3	-5	0	0	0	0	0	3	0.748793	0	[0 0 0 0]	4	[-1.5708 0 1.5708 0]	[0 0]	0.5	7	3	[1.5708 1.5708 0 0]	1	[0 0 0 0]	[-0.5 -0.9]	0.64988	0	0	[-1.5708 1.5708 1.5708 0]	4	[1.5708 -1.5708 1.5708 0]	[0.8 0]	0.63985	2	4
54	6	4	0	0	1	0	0	4	1	1	0	[1.5708 1.5708 0 0]	1	[0 0 0 0]	[-0.8 0]	0.64988	0	0
55	6	5	0	0	1	0	0	4	1	1	0	[1.5708 1.5708 0 0]	1	[0 -1.5708 1.5708 1.5708]	[-0.8 0]	0.64988	0	0
56	6	6	-5	0	0	0	0	0	5	0.640075	0	[0 1.5708 0 -1.5708]	4	[-1.5708 0 1.5708 0]	[-0.9 0.1]	0.5	1	4	[1.5708 1.5708 0 0]	1	[0 0 0 0]	[-0.8 0]	0.64988	0	0	[1.5708 1.5708 0 0]	1	[0 0 0 0]	[-0.8 0]	0.64988	0	0	[0 0 0 0]	1	[0 0 0 0]	[0.6 0.5]	0.5	0	0	[-1.5708 1.5708 0 0]	4	[-1.5708 -1.5708 0 1.5708]	[0.6 -0.8]	0.81236	6	5
57	6	7	3.18375	1	1	1	1	15	1	1	0	[0 0 0 0]	4	[-1.5708 0 1.5708 0]	[0 0]	0.5	7	3
58	6	8	0.61875	1	1	0	0	12	3	0.766154	0	[0 1.5708 0 0]	4	[-1.5708 0 1.5708 0]	[0 0]	0.5	7	3	[1.5708 1.5708 0 0]	1	[0 0 0 0]	[-0.8 0]	0.64988	0	0	[1.5708 1.5708 0 0]	1	[-1.5708 -1.5708 -1.5708 1.5708]	[-0.8 0]	0.64988	0	0
59	6	9	2.1075	0	1	0	0	4	3	0.729879	0	[0 0 0 0]	4	[-1.5708 0 1.5708 0]	[0 0]	0.5	7	3	[1.5708 1.5708 0 0]	1	[0 0 0 0]	[-0.8 0]	0.64988	0	0	[1.5708 0 0 -1.5708]	4	[1.5708 1.5708 -1.5708 -1.5708]	[0.8 0]	0.63985	7	2
60	6	10	0	0	1	0	0	4	3	0.747954	0	[-1.5708 0 0 -1.5708]	4	[-1.5708 1.5708 -1.5708 0]	[-0.3 0.7]	0.5	7	3	[1.5708 0 -1.5708 0]	1	[0 0 0 0]	[-0.8 0]	0.64988	0	0	[1.5708 1.5708 -1.5708 0]	4	[1.5708 1.5708 -1.5708 -1.5708]	[0.8 0]	0.63985	7	5
61	7	1	2.9625	1	1	1	1	15	1	1	0	[0 0 0 0]	4	[-1.5708 0 1.5708 0]	[0 0]	0.5	7	3
62	7	2	1.96875	1	1	1	1	15	2	0.856491	0	[0 0 0 0]	4	[-1.5708 0 1.5708 0]	[0 0]	0.5	7	3	[1.5708 1.5708 0 0]	1	[-1.5708 -1.5708 -1.5708 1.5708]	[-0.8 0]	0.64988	0	0
63	7	3	1.835	0	1	0	0	4	3	0.729879	0	[0 0 0 0]	4	[-1.5708 0 1.5708 0]	[0 0]	0.5	7	3	[1.5708 1.5708 0 0]	1	[0 0 0 0]	[-0.8 0]	0.64988	0	0	[1.5708 0 0 -1.5708]	4	[1.5708 1.5708 -1.5708 -1.5708]	[0.8 0]	0.63985	7	2
64	7	4	2.98625	1	1	1	1	15	1	1	0	[0 0 0 0]	4	[-1.5708 0 1.5708 0]	[0 0]	0.5	7	3
65	7	5	1.325	1	1	1	0	14	1	1	0	[0 0 0 0]	4	[-1.5708 0 1.5708 0]	[-0.1 0.6]	0.5	7	4
66	7	6	0	0	1	0	0	4	3	0.827011	0	[0 0 0 0]	4	[-1.5708 0 1.5708 0]	[0 0]	0.5	7	3	[0 0 0 0]	4	[-1.5708 0 1.5708 0]	[0 0]	0.5	7	3	[1.5708 1.5708 0 0]	1	[-1.5708 -1.5708 -1.5708 1.5708]	[-0.8 0]	0.64988	0	0
67	7	7	0	0	1	0	0	4	2	0.816051	0	[0 0 0 0]	4	[-1.5708 0 1.5708 0]	[-0.9 0.7]	0.5	7	3	[-1.5708 -1.5708 -1.5708 0]	4	[-1.5708 0 -1.5708 1.5708]	[0 0.7]	0.097698	2	1
68	7	8	0.81375	1	0	1	0	10	2	0.856491	0	[0 0 0 0]	4	[-1.5708 0 1.5708 0]	[0 0]	0.5	7	5	[1.5708 1.5708 0 0]	1	[-1.5708 -1.5708 -1.5708 1.5708]	[-0.8 0]	0.64988	0	0
69	7	9	1.55625	1	1	1	1	15	2	0.87112	0	[0 1.5708 0 -1.5708]	4	[-1.5708 0 1.5708 0]	[0 0]	0.5	7	3	[0 0 1.5708 0]	4	[1.5708 -1.5708 0 0]	[0.1 0.1]	0.68007	2	5
70	7	10	2.5775	1	1	1	1	15	1	1	0	[0 0 0 -1.5708]	4	[-1.5708 0 1.5708 0]	[0 0]	0.5	7	3
71	8	1	2.98125	1	1	1	1	15	1	1	0	[0 0 0 0]	4	[-1.5708 0 1.5708 0]	[0 0]	0.5	7	3
72	8	2	2.7775	1	1	1	1	15	1	1	0	[0 0 0 0]	4	[-1.5708 0 1.5708 0]	[0 0]	0.5	7	3
73	8	3	2.90625	1	1	1	1	15	1	1	0	[0 0 0 -1.5708]	4	[-1.5708 0 1.5708 0]	[0 0]	0.5	7	3
74	8	4	0.4475	0	1	0	0	4	2	0.865194	0	[0 0 0 0]	4	[-1.5708 0 1.5708 0]	[-0.6 -0.9]	0.5	7	3	[-1.5708 -1.5708 -1.5708 -1.5708]	1	[0 0 0 0]	[-0.7 0.2]	0.90106	0	0
75	8	5	0	0	1	0	0	4	2	0.856491	0	[0 0 0 0]	4	[-1.5708 0 1.5708 0]	[0 0]	0.5	3	1	[1.5708 0 -1.5708 0]	1	[0 -1.5708 1.5708 -1.5708]	[-0.8 0]	0.64988	0	0
76	8	6	0	0	1	0	0	4	1	1	0	[-1.5708 0 -1.5708 -1.5708]	1	[-1.5708 -1.5708 -1.5708 1.5708]	[-0.8 0]	0.64988	0	0
77	8	7	1.0525	1	1	1	0	14	2	0.856491	0	[0 0 0 0]	4	[-1.5708 0 1.5708 0]	[0 0]	0.5	7	5	[1.5708 1.5708 0 0]	1	[-1.5708 -1.5708 -1.5708 1.5708]	[-0.8 0]	0.64988	0	0
78	8	8	2.5075	1	1	1	1	15	1	1	0	[0 0 0 -1.5708]	4	[-1.5708 0 1.5708 0]	[0 0]	0.5	7	3
79	8	9	1.99875	1	1	1	1	15	1	1	0	[0 0 0 0]	4	[-1.5708 0 1.5708 0]	[0 0]	0.5	6	4
80	8	10	0	0	1	0	0	4	2	0.890899	0	[0 0 0 0]	4	[-1.5708 0 1.5708 0]	[0 0]	0.5	7	5	[0 0 0 0]	4	[-1.5708 0 1.5708 0]	[0 0]	0.5	7	3
81	9	1	2.43875	1	1	1	1	15	1	1	0	[0 0 0 0]	4	[-1.5708 0 1.5708 0]	[0 0]	0.5	7	3
82	9	2	2.54875	1	1	1	1	15	1	1	0	[0 0 0 -1.5708]	4	[-1.5708 0 1.5708 0]	[0 0]	0.5	7	3
83	9	3	2.68	1	1	1	1	15	1	1	0	[0 0 0 0]	4	[-1.5708 0 1.5708 0]	[0 0]	0.5	7	3
84	9	4	3.095	1	1	1	1	15	1	1	0	[0 0 0 -1.5708]	4	[-1.5708 0 1.5708 0]	[0 0]	0.5	8	3
85	9	5	0	0	1	0	0	4	2	0.856491	0	[0 0 0 0]	4	[-1.5708 0 1.5708 0]	[0 0]	0.5	7	5	[0 -1.5708 -1.5708 0]	1	[-1.5708 -1.5708 -1.5708 1.5708]	[-0.8 0]	0.64988	0	0
86	9	6	2.705	1	1	1	1	15	1	1	0	[0 0 0 -1.5708]	4	[-1.5708 0 1.5708 0]	[0.1 0.5]	0.5	7	3
87	9	7	2.02875	1	1	1	1	15	2	0.856491	0	[0 0 0 0]	4	[-1.5708 0 1.5708 0]	[-0.5 0.6]	0.5	3	4	[1.5708 1.5708 0 0]	1	[-1.5708 -1.5708 -1.5708 1.5708]	[-0.8 0]	0.64988	0	0
88	9	8	0	0	1	0	0	4	1	1	0	[0 0 0 -1.5708]	4	[-1.5708 0 1.5708 0]	[-0.4 0.7]	0.5	1	1
89	9	9	1.54875	1	1	1	1	15	1	1	0	[0 0 0 0]	4	[-1.5708 0 1.5708 0]	[0 0]	0.5	7	2
90	9	10	0.58875	1	1	1	0	14	1	1	0	[0 0 0 -1.5708]	4	[-1.5708 0 1.5708 0]	[0.8 0.1]	0.5	7	4
91	10	1	2.9675	1	1	1	1	15	1	1	0	[0 0 0 -1.5708]	4	[-1.5708 0 1.5708 0]	[0 0]	0.5	8	3
92	10	2	2.70375	1	1	1	1	15	1	1	0	[0 0 0 -1.5708]	4	[-1.5708 0 1.5708 0]	[0.1 0.5]	0.5	7	3
93	10	3	2.715	1	1	1	1	15	1	1	0	[0 0 0 0]	4	[-1.5708 0 1.5708 0]	[0 0]	0.5	7	3
94	10	4	0	0	1	0	0	4	1	1	0	[1.5708 1.5708 0 0]	1	[-1.5708 -1.5708 -1.5708 1.5708]	[0.9 0.7]	0.64988	0	0
95	10	5	1.56875	1	1	1	0	14	3	0.7458	0	[1.5708 0 1.5708 0]	4	[-1.5708 0 1.5708 0]	[0.1 0.5]	0.5	8	3	[0 0 -1.5708 -1.5708]	1	[0 0 0 0]	[-0.3 0.8]	0.4711	0	0	[0 0 1.5708 0]	1	[0 0 0 0]	[0.4 -1]	0.80092	0	0
96	10	6	0.18625	0	1	0	0	4	1	1	0	[-1.5708 -1.5708 0 -1.5708]	4	[-1.5708 0 1.5708 0]	[0.4 -0.2]	0.5	1	3
97	10	7	2.90875	1	1	1	1	15	1	1	0	[0 0 0 -1.5708]	4	[-1.5708 0 1.5708 0]	[0 0]	0.5	8	3
98	10	8	0	0	1	0	0	4	1	1	0	[1.5708 1.5708 0 0]	1	[-1.5708 -1.5708 -1.5708 1.5708]	[-0.8 0]	0.64988	0	0
99	10	9	2.615	1	1	1	1	15	1	1	[0 0]	0.5	7	3
100	10	10	2.70625	1	1	1	1	15	1	1	[0.1 0.5]	0.5	7	3

## Sheet: Exp. 1b
General			Fitness	Behavior Analysis					Morphology		Genome
				Features				Group			Single Parameter	Gene 1							Gene 2							Gene 3							Gene 4							Gene 5
#	Generation	Robot	Fitness	Discrete Interaction	Constant Pattern	Primary Rotation in Horizontal Plane	Directed Locomotion	Behavior Class	Size	Shape Factor	rot_end	structure 1	type 1	orientation 1	rel pos 1	area 1	phase shift 1	amplitude 1	structure 2	type 2	orientation 2	rel pos 2	area 2	phase shift 2	amplitude 2	structure 3	type 3	orientation 3	rel pos 3	area 3	phase shift 3	amplitude 3	structure 4	type 4	orientation 4	rel pos 4	area 4	phase shift 4	amplitude 4	structure 5	type 5	orientation 5	rel pos 5	area 5	phase shift 5	amplitude 5
1	1	1	0.811715	0	1	0	0	4	2	0.87381	0	[0 0]	1	[0 0]	[0 0]	0.5	0	0	[0 1.5708]	4	[1.5708 0]	[0 0.5]	0.36295	5	3
2	1	2	0.13632	1	1	1	0	14	3	0.761708	1	[0 0]	4	[1.5708 1.5708]	[0 0]	0.5	8	2	[1.5708 -1.5708]	1	[0 0]	[0.3 0.6]	0.077811	0	0	[1.5708 0]	1	[0 0]	[0.1 -0.5]	0.95521	0	0
3	1	3	0.267763	0	1	0	0	4	2	0.84772	0	[0 0]	4	[-1.5708 1.5708]	[0 0]	0.5	5	3	[-1.5708 -1.5708]	1	[0 0]	[-0.3 0.9]	0.83407	0	0
4	1	4	1.00878	1	1	1	0	14	3	0.726059	0	[0 0]	4	[-1.5708 0]	[0 0]	0.5	4	3	[1.5708 -1.5708]	1	[0 0]	[-0.7 0.8]	0.54979	0	0	[1.5708 0]	4	[1.5708 0]	[-0.1 0.9]	0.91043	6	2
5	1	5	1.20143	1	1	0	1	13	2	0.87381	1	[0 0]	4	[0 1.5708]	[0 0]	0.5	6	5	[-1.5708 0]	1	[0 0]	[0.4 -0.1]	0.33312	0	0
6	1	6	1.14	1	1	1	1	15	2	0.84772	1	[0 0]	4	[0 0]	[0 0]	0.5	1	3	[0 1.5708]	1	[0 0]	[0.9 0.5]	0.001843	0	0
7	1	7	1.29203	1	1	0	0	12	2	0.87381	0	[0 0]	1	[0 0]	[0 0]	0.5	0	0	[1.5708 1.5708]	4	[1.5708 1.5708]	[-0.6 -0.1]	0.04475	6	5
8	1	8	0	0	1	0	0	4	2	0.87381	0	[0 0]	4	[1.5708 -1.5708]	[0 0]	0.5	6	3	[1.5708 1.5708]	1	[0 0]	[-0.6 -0.1]	0.45236	0	0
9	1	9	1.45145	1	1	0	1	13	2	0.865194	1	[0 0]	4	[-1.5708 0]	[0 0]	0.5	8	5	[0 1.5708]	1	[0 0]	[-0.5 0.7]	0.99549	0	0
10	1	10	0.529116	1	1	0	0	12	3	0.74374	0	[0 0]	4	[0 1.5708]	[0 0]	0.5	5	5	[-1.5708 1.5708]	1	[0 0]	[0.9 1]	0.95946	0	0	[1.5708 1.5708]	1	[0 0]	[-0.7 0]	0.77476	0	0
11	2	1	1.55223	1	1	0	0	12	2	0.865194	1	[0 0]	4	[-1.5708 0]	[0 0]	0.5	8	5	[0 1.5708]	1	[0 0]	[-0.5 0.7]	0.99549	0	0
12	2	2	0.868109	1	1	0	0	12	2	0.87381	0	[0 0]	1	[0 0]	[0 0]	0.5	0	0	[1.5708 1.5708]	4	[1.5708 1.5708]	[-0.6 -0.1]	0.04475	6	5
13	2	3	1.35035	1	1	0	1	13	2	0.87381	1	[0 0]	4	[0 1.5708]	[0 0]	0.5	6	5	[-1.5708 0]	1	[0 0]	[0.4 -0.1]	0.33312	0	0
14	2	4	0.468866	1	1	0	0	12	3	0.789496	0	[0 0]	1	[0 0]	[0 0]	0.5	0	0	[0 0]	4	[-1.5708 0]	[0 0]	0.5	3	5	[0 1.5708]	1	[0 0]	[-0.5 0.7]	0.99549	0	0
15	2	5	0.641134	1	1	0	0	12	3	0.731946	0	[0 0]	4	[0 1.5708]	[0 0]	0.5	5	5	[-1.5708 1.5708]	1	[0 0]	[0.9 1]	0.95946	0	0	[1.5708 1.5708]	1	[0 0]	[0.4 -0.7]	0.77476	0	0
16	2	6	1.04467	1	1	0	0	12	3	0.795578	0	[0 0]	1	[0 0]	[0 0]	0.5	0	0	[0 0]	1	[0 0]	[0 0]	0.5	0	0	[1.5708 1.5708]	4	[1.5708 1.5708]	[-0.6 -0.1]	0.04475	6	5
17	2	7	0.760662	1	1	0	0	12	2	0.865194	1	[0 0]	4	[-1.5708 -1.5708]	[0 0]	0.5	8	5	[0 1.5708]	1	[0 0]	[-0.5 0.7]	0.99549	0	0
18	2	8	0.0873129	1	1	0	0	12	1	1	1	[1.5708 1.5708]	4	[1.5708 1.5708]	[-0.6 -0.1]	0.04475	6	2
19	2	9	0	0	0	0	0	0	3	0.768118	1	[0 0]	4	[0 1.5708]	[0 0]	0.5	6	5	[1.5708 0]	1	[0 0]	[0.8 -0.6]	0.2638	0	0	[1.5708 -1.5708]	1	[0 0]	[0.5 0.6]	0.86869	0	0
20	2	10	0.23176	1	1	0	0	12	1	1	0	[1.5708 1.5708]	4	[1.5708 1.5708]	[-0.6 -0.1]	0.04475	6	2
21	3	1	1.81718	1	1	0	1	13	2	0.865194	1	[0 0]	4	[-1.5708 0]	[0 0]	0.5	8	5	[0 1.5708]	1	[0 0]	[-0.5 0.7]	0.99549	0	0
22	3	2	1.20221	1	1	0	1	13	2	0.87381	1	[0 0]	4	[0 1.5708]	[0 0]	0.5	6	5	[-1.5708 0]	1	[0 0]	[0.4 -0.1]	0.33312	0	0
23	3	3	1.01942	1	1	0	0	12	3	0.795578	0	[0 0]	1	[0 0]	[0 0]	0.5	0	0	[0 0]	1	[0 0]	[0 0]	0.5	0	0	[1.5708 1.5708]	4	[1.5708 1.5708]	[-0.6 -0.1]	0.04475	6	5
24	3	4	0.850556	1	1	1	0	14	4	0.726943	0	[0 0]	4	[0 -1.5708]	[0 0]	0.5	3	3	[0 0]	4	[0 1.5708]	[0 0]	0.5	5	5	[-1.5708 1.5708]	1	[0 0]	[0.9 1]	0.95946	0	0	[1.5708 1.5708]	1	[0 0]	[0.4 -0.7]	0.77476	0	0
25	3	5	0.395343	1	1	0	0	12	3	0.795578	0	[0 0]	1	[0 0]	[0 0]	0.5	0	0	[0 0]	1	[0 0]	[0 0]	0.5	0	0	[1.5708 1.5708]	4	[0 -1.5708]	[-0.6 -0.1]	0.04475	3	5
26	3	6	0.881563	1	1	0	0	12	2	0.87381	0	[0 0]	1	[0 0]	[-0.7 0]	0.5	0	0	[1.5708 1.5708]	4	[1.5708 1.5708]	[-0.6 -0.1]	0.04475	4	5
27	3	7	0.0135625	0	1	0	0	4	2	0.87381	1	[0 0]	4	[0 1.5708]	[0.9 0]	0.5	6	5	[-1.5708 1.5708]	1	[0 0]	[0.4 -0.1]	0.33312	0	0
28	3	8	0.186142	1	1	1	0	14	4	0.686429	0	[-1.5708 0]	4	[-1.5708 1.5708]	[0 0]	0.5	5	5	[-1.5708 1.5708]	1	[0 0]	[0.9 1]	0.95946	0	0	[1.5708 1.5708]	1	[0 0]	[0.4 -0.7]	0.77476	0	0	[1.5708 1.5708]	1	[0 0]	[0.7 -0.8]	0.39978	0	0
29	3	9	1.22424	1	1	0	0	12	4	0.711147	1	[0 0]	1	[0 0]	[0 0]	0.5	0	0	[-1.5708 1.5708]	1	[0 0]	[0.9 0.2]	0.05978	0	0	[0 0]	4	[0 0]	[0 0]	0.5	8	5	[0 1.5708]	1	[0 0]	[-0.5 0.7]	0.99549	0	0
30	3	10	0.668109	1	1	0	0	12	2	0.87381	0	[0 0]	1	[0 0]	[0 0]	0.5	0	0	[1.5708 1.5708]	4	[1.5708 1.5708]	[-0.6 -0.1]	0.04475	1	5
31	4	1	1.46023	1	1	0	1	13	2	0.865194	1	[0 0]	4	[-1.5708 0]	[0 0]	0.5	8	5	[0 1.5708]	1	[0 0]	[-0.5 0.7]	0.99549	0	0
32	4	2	0.906792	1	1	0	0	12	4	0.711147	1	[0 0]	1	[0 0]	[0 0]	0.5	0	0	[-1.5708 1.5708]	1	[0 0]	[0.9 0.2]	0.05978	0	0	[0 0]	4	[0 0]	[0 0]	0.5	8	5	[0 1.5708]	1	[0 0]	[-0.5 0.7]	0.99549	0	0
33	4	3	1.09669	1	1	0	0	12	2	0.87381	1	[0 0]	4	[0 1.5708]	[0 0]	0.5	6	5	[-1.5708 0]	1	[0 0]	[0.4 -0.1]	0.33312	0	0
34	4	4	0					0	5	0.628801	0	[0 0]	4	[0 -1.5708]	[0 0]	0.5	3	3	[0 0]	4	[0 1.5708]	[0 0]	0.5	5	5	[-1.5708 1.5708]	1	[0 0]	[0.9 1]	0.95946	0	0	[0 0]	4	[0 1.5708]	[0 0]	0.5	6	5	[-1.5708 0]	1	[0 0]	[0.4 -0.1]	0.33312	0	0
35	4	5	0.936415	1	1	1	0	14	3	0.795578	1	[0 0]	1	[0 0]	[0 0]	0.5	0	0	[0 0]	1	[0 0]	[0 0]	0.5	0	0	[1.5708 1.5708]	4	[0 1.5708]	[-0.6 -0.1]	0.04475	6	5
36	4	6	0					0	4	0.726943	1	[0 0]	4	[0 -1.5708]	[0 0]	0.5	2	3	[0 0]	4	[0 1.5708]	[0 0]	0.5	5	5	[1.5708 1.5708]	1	[0 0]	[0.9 1]	0.95946	0	0	[1.5708 1.5708]	1	[0 0]	[0.4 -0.7]	0.77476	0	0
37	4	7	1.73642	1	1	0	1	13	2	0.84772	0	[0 0]	4	[-1.5708 0]	[0 0]	0.5	8	5	[0 1.5708]	1	[0 0]	[-0.5 0.9]	0.99549	0	0
38	4	8	0.678638	1	1	0	0	12	1	1	1	[0 0]	4	[0 1.5708]	[0 0]	0.5	8	3
39	4	9	0	0	1	0	0	4	2	0.865194	1	[0 0]	4	[0 1.5708]	[0 0]	0.5	6	5	[0 1.5708]	1	[0 0]	[-0.5 0.7]	0.99549	0	0
40	4	10	1.53881	1	1	0	1	13	1	1	1	[0 0]	4	[-1.5708 0]	[0 0]	0.5	4	5
41	5	1	1.92087	1	1	0	1	13	2	0.84772	0	[0 0]	4	[-1.5708 0]	[0 0]	0.5	8	5	[0 1.5708]	1	[0 0]	[-0.5 0.9]	0.99549	0	0
42	5	2	1.6638	1	1	0	1	13	1	1	1	[0 0]	4	[-1.5708 0]	[0 0]	0.5	4	5
43	5	3	1.59143	1	1	0	1	13	2	0.865194	1	[0 0]	4	[-1.5708 0]	[0 0]	0.5	8	5	[0 1.5708]	1	[0 0]	[-0.5 0.7]	0.99549	0	0
44	5	4	1.13368	1	1	1	1	15	2	0.771541	0	[0 0]	4	[0 1.5708]	[0 0]	0.5	8	3	[1.5708 1.5708]	4	[0 1.5708]	[0.9 0.3]	0.035712	6	3
45	5	5	0.528645	1	1	0	0	12	2	0.87381	1	[0 0]	1	[0 0]	[0 0]	0.5	0	0	[0 0]	4	[1.5708 0]	[0 0]	0.5	3	5
46	5	6	0.718831	1	1	0	0	12	1	1	0	[0 0]	4	[-1.5708 0]	[0 0]	0.5	8	5
47	5	7	1.56384	1	1	0	1	13	1	1	1	[0 0]	4	[-1.5708 0]	[0 0]	0.5	4	5
48	5	8	0.677977	1	1	0	0	12	4	0.702553	1	[0 0]	1	[0 0]	[0 0]	0.5	0	0	[-1.5708 1.5708]	1	[0 0]	[0.9 0.2]	0.05978	0	0	[0 0]	4	[-1.5708 0]	[0 0]	0.5	8	5	[0 1.5708]	1	[0 0]	[-0.5 0.9]	0.99549	0	0
49	5	9	1.83716	1	1	0	1	13	2	0.865194	1	[0 0]	4	[-1.5708 0]	[0 0]	0.5	4	5	[0 1.5708]	1	[0 0]	[-0.5 0.7]	0.99549	0	0
50	5	10	1.58375	1	1	0	1	13	3	0.789496	1	[-1.5708 1.5708]	1	[0 0]	[0.9 0.2]	0.05978	0	0	[0 0]	4	[0 0]	[0 0]	0.5	8	5	[0 1.5708]	1	[0 0]	[-0.5 0.7]	0.99549	0	0
51	6	1	1.9269	1	1	0	1	13	2	0.84772	0	[0 0]	4	[-1.5708 0]	[0 0]	0.5	8	5	[0 1.5708]	1	[0 0]	[-0.5 0.9]	0.99549	0	0
52	6	2	1.71336	1	1	0	1	13	2	0.865194	1	[0 0]	4	[-1.5708 0]	[0 0]	0.5	4	5	[0 1.5708]	1	[0 0]	[-0.5 0.7]	0.99549	0	0
53	6	3	1.71211	1	1	0	1	13	1	1	1	[0 0]	4	[-1.5708 0]	[0 0]	0.5	4	5
54	6	4	1.17445	1	1	0	0	12	3	0.789496	1	[0 0]	4	[-1.5708 0]	[0 0]	0.5	4	5	[0 1.5708]	1	[0 0]	[-0.5 0.7]	0.99549	0	0	[0 1.5708]	1	[0 0]	[-0.5 0.7]	0.99549	0	0
55	6	5	2.73757	1	1	0	1	13	1	1	1	[0 0]	4	[-1.5708 -1.5708]	[0 0]	0.5	4	5
56	6	6	0.136828	1	1	0	0	12	1	1	1	[0 0]	4	[1.5708 0]	[0 0]	0.5	4	2
57	6	7	0.864533	1	1	0	0	12	1	1	0	[0 0]	4	[-1.5708 0]	[0 0]	0.5	4	2
58	6	8	2.69615	1	1	0	1	13	1	1	1	[0 0]	4	[-1.5708 -1.5708]	[0 0]	0.5	4	5
59	6	9	1.86341	1	1	1	1	15	2	0.771541	1	[0 0]	4	[-1.5708 0]	[0 0]	0.5	8	5	[1.5708 1.5708]	4	[0 1.5708]	[0.9 0.3]	0.035712	6	3
60	6	10	0.885414	1	1	0	0	12	3	0.789496	1	[0 0]	1	[0 0]	[0 0]	0.5	0	0	[0 0]	4	[-1.5708 0]	[0 -0.2]	0.5	8	2	[0 1.5708]	1	[0 0]	[-0.5 0.7]	0.99549	0	0
61	7	1	2.77145	1	1	0	1	13	1	1	1	[0 0]	4	[-1.5708 -1.5708]	[0 0]	0.5	4	5
62	7	2	2.63634	1	1	0	1	13	1	1	1	[0 0]	4	[-1.5708 -1.5708]	[0 0]	0.5	4	5
63	7	3	1.8981	1	1	0	1	13	2	0.84772	0	[0 0]	4	[-1.5708 0]	[0 0]	0.5	8	5	[0 1.5708]	1	[0 0]	[-0.5 0.9]	0.99549	0	0
64	7	4	1.89364	1	1	0	1	13	2	0.84772	0	[0 0]	4	[-1.5708 1.5708]	[0 0]	0.5	8	5	[0 1.5708]	1	[0 0]	[-0.5 0.9]	0.99549	0	0
65	7	5	0.532624	1	1	0	0	12	1	1	0	[0 0]	4	[-1.5708 0]	[0 0]	0.5	3	2
66	7	6	1.13545	1	1	0	0	12	2	0.87381	1	[0 0]	1	[0 0]	[0 0]	0.5	0	0	[0 0]	4	[-1.5708 -1.5708]	[0 0]	0.5	4	5
67	7	7	0.639806	1	1	0	0	12	1	1	0	[0 0]	4	[1.5708 -1.5708]	[0 0]	0.5	4	3
68	7	8	1.5413	1	1	0	1	13	1	1	1	[0 0]	4	[-1.5708 1.5708]	[0 0]	0.5	4	5
69	7	9	2.81008	1	1	0	1	13	1	1	0	[0 0]	4	[0 0]	[0 0]	0.5	6	5
70	7	10	2.27668	1	1	0	1	13	1	1	0	[0 0]	4	[-1.5708 0]	[0.2 0]	0.5	8	5
71	8	1	2.31906	1	1	0	1	13	1	1	0	[0 0]	4	[0 0]	[0 0]	0.5	6	5
72	8	2	2.76378	1	1	0	1	13	1	1	1	[0 0]	4	[-1.5708 -1.5708]	[0 0]	0.5	4	5
73	8	3	2.60029	1	1	0	1	13	1	1	1	[0 0]	4	[-1.5708 -1.5708]	[0 0]	0.5	4	5
74	8	4	0.580384	1	1	0	0	12	1	1	1	[0 0]	4	[-1.5708 1.5708]	[0 0]	0.5	5	3
75	8	5	0.420662	1	1	0	0	12	1	1	1	[0 0]	4	[-1.5708 -1.5708]	[0 0]	0.5	1	5
76	8	6	0.373709	1	1	0	0	12	1	1	1	[0 0]	4	[-1.5708 -1.5708]	[0 0]	0.5	3	2
77	8	7	0.526518	1	1	0	0	12	1	1	0	[0 0]	4	[-1.5708 0]	[0 0]	0.5	7	2
78	8	8	0.151701	0	1	0	0	4	1	1	1	[0 0]	4	[0 0]	[0 0]	0.5	6	5
79	8	9	1.04513	1	1	0	0	12	2	0.84772	1	[0 0]	4	[-1.5708 -1.5708]	[0 0]	0.5	4	5	[0 1.5708]	1	[0 0]	[-0.5 0.9]	0.99549	0	0
80	8	10	0.292077	0	1	0	0	4	2	0.84772	0	[0 0]	4	[0 0]	[0 0]	0.5	8	5	[0 1.5708]	1	[0 0]	[-0.5 0.9]	0.99549	0	0
81	9	1	2.39318	1	1	0	1	13	1	1	1	[0 0]	4	[-1.5708 -1.5708]	[0 0]	0.5	4	5
82	9	2	2.96906	1	1	0	1	13	1	1	1	[0 0]	4	[-1.5708 -1.5708]	[0 0]	0.5	4	5
83	9	3	1.89558	1	1	0	1	13	1	1	0	[0 0]	4	[0 0]	[0 0]	0.5	6	5
84	9	4	0.769516	1	1	1	0	14	1	1	0	[0 0]	4	[-1.5708 1.5708]	[0 0]	0.5	4	3
85	9	5	1.68562	1	1	0	1	13	2	0.87381	1	[0 0]	1	[0 0]	[0 0]	0.5	0	0	[0 0]	4	[-1.5708 -1.5708]	[0 0]	0.5	4	5
86	9	6	0.0988402	1	1	1	0	14	1	1	1	[0 0]	4	[0 1.5708]	[0 0]	0.5	7	2
87	9	7	0.984778	1	1	0	0	12	2	0.838897	1	[0 0]	4	[-1.5708 -1.5708]	[0 0]	0.5	4	5	[1.5708 -1.5708]	1	[0 0]	[1 0.1]	0.70692	0	0
88	9	8	2.62701	1	1	0	1	13	1	1	1	[0 0]	4	[-1.5708 -1.5708]	[0 0]	0.5	4	5
89	9	9	0.645326	1	1	1	0	14	1	1	1	[0 0]	4	[-1.5708 -1.5708]	[0 0]	0.5	4	3
90	9	10	2.51904	1	1	0	1	13	1	1	0	[0 0]	4	[0 0]	[0 0]	0.5	4	5
91	10	1	3.03636	1	1	0	1	13	1	1	1	[0 0]	4	[-1.5708 -1.5708]	[0 0]	0.5	4	5
92	10	2	2.69869	1	1	0	1	13	1	1	1	[0 0]	4	[-1.5708 -1.5708]	[0 0]	0.5	4	5
93	10	3	2.76111	1	1	0	1	13	1	1	0	[0 0]	4	[0 0]	[0 0]	0.5	4	5
94	10	4	2.89283	1	1	0	1	13	1	1	0	[0 0]	4	[-1.5708 0]	[0 0]	0.5	6	5
95	10	5	1.59809	1	1	0	1	13	2	0.87381	1	[0 0]	1	[0 0]	[0 0]	0.5	0	0	[0 0]	4	[-1.5708 -1.5708]	[0 0]	0.5	6	5
96	10	6	1.71539	1	0	1	0	10	3	0.775271	0	[0 0]	4	[0 0]	[0 0]	0.5	4	5	[0 0]	1	[0 0]	[0 0]	0.5	0	0	[0 0]	4	[-1.5708 -1.5708]	[0 0]	0.5	4	5
97	10	7	0	0	1	0	0	4	2	0.838897	0	[0 0]	4	[-1.5708 -1.5708]	[0 0]	0.5	4	5	[1.5708 -1.5708]	1	[0 0]	[1 0.1]	0.70692	0	0
98	10	8	1.4826	1	1	0	1	13	2	0.87381	1	[0 0]	1	[0 0]	[0 0]	0.5	0	0	[0 0]	4	[-1.5708 -1.5708]	[0 0]	0.5	7	5
99	10	9	0	0	1	0	0	4	2	0.84772	1	[0 0]	4	[-1.5708 -1.5708]	[0 0]	0.5	4	5	[0 0]	1	[0 0]	[-0.9 -0.4]	0.77272	0	0
100	10	10	1.43323	1	1	0	1	13	2	0.87381	1	[0 0]	1	[0 0]	[0 0]	0.5	0	0	[0 0]	4	[-1.5708 -1.5708]	[0 0]	0.5	4	5

## Sheet: Exp. 1c
General			Fitness	Behavior Analysis					Morphology		Genome
				Features				Group			Single Parameter	Gene 1							Gene 2							Gene 3							Gene 4							Gene 5
#	Generation	Robot	Fitness	Discrete Interaction	Constant Pattern	Primary Rotation in Horizontal Plane	Directed Locomotion	Behavior Class	Size	Shape Factor	rot_end	structure 1	type 1	orientation 1	rel pos 1	area 1	phase shift 1	amplitude 1	structure 2	type 2	orientation 2	rel pos 2	area 2	phase shift 2	amplitude 2	structure 3	type 3	orientation 3	rel pos 3	area 3	phase shift 3	amplitude 3	structure 4	type 4	orientation 4	rel pos 4	area 4	phase shift 4	amplitude 4	structure 5	type 5	orientation 5	rel pos 5	area 5	phase shift 5	amplitude 5
1	1	1	0.07375	1	1	0	0	12	3	0.878021	1	[0 0]	1	[0 0]	[0 0]	0.5	0	0	[-1.5708 -1.5708]	1	[0 0]	[0 -0.8]	0.82887	0	0	[0 1.5708]	4	[1.5708 -1.5708]	[-0.3 0.4]	0.60084	3	5
2	1	2	1.0325	0	1	0	0	4	3	0.735531	0	[0 0]	4	[0 -1.5708]	[0 0]	0.5	3	5	[1.5708 0]	4	[-1.5708 0]	[0.1 -0.5]	0.26605	3	5	[0 0]	1	[0 0]	[0.3 -0.1]	0.77111	0	0
3	1	3	0.29	0	1	0	0	4	2	0.87381	0	[0 0]	1	[0 0]	[0 0]	0.5	0	0	[-1.5708 0]	4	[0 0]	[0.5 0.4]	0.21003	3	5
4	1	4	-14					0	3	0.81125	0	[0 0]	1	[0 0]	[0 0]	0.5	0	0	[0 1.5708]	4	[-1.5708 0]	[-0.3 0]	0.53032	3	5	[1.5708 -1.5708]	4	[-1.5708 1.5708]	[0.1 -0.2]	0.41529	3	5
5	1	5	1.6975	1	0	0	1	9	2	0.747626	0	[0 0]	4	[0 0]	[0 0]	0.5	3	5	[-1.5708 -1.5708]	4	[0 -1.5708]	[0.6 0.9]	0.86866	3	5
6	1	6	0.20875	1	1	0	0	12	2	0.839846	1	[0 0]	1	[0 0]	[0 0]	0.5	0	0	[0 0]	4	[1.5708 -1.5708]	[-0.9 0.7]	0.52719	3	5
7	1	7	0.56125	0	1	0	0	4	3	0.768747	1	[0 0]	4	[0 1.5708]	[0 0]	0.5	3	5	[1.5708 -1.5708]	1	[0 0]	[-0.9 -0.5]	0.65604	0	0	[0 1.5708]	1	[0 0]	[-0.3 0.1]	0.3785	0	0
8	1	8	0	0	1	0	0	4	3	0.761708	0	[0 0]	1	[0 0]	[0 0]	0.5	0	0	[1.5708 -1.5708]	1	[0 0]	[0.3 0.4]	0.016893	0	0	[0 0]	4	[1.5708 -1.5708]	[-0.2 0]	0.22117	3	5
9	1	9	0.405	1	1	0	0	12	2	0.87381	1	[0 0]	4	[1.5708 1.5708]	[0 0]	0.5	3	5	[0 0]	1	[0 0]	[-0.5 -0.6]	0.80094	0	0
10	1	10	1.92625	1	0	1	1	11	2	0.848373	0	[0 0]	1	[0 0]	[0 0]	0.5	0	0	[0 1.5708]	4	[0 1.5708]	[-0.8 -0.7]	0.64308	3	5
11	2	1	1.3525	1	0	1	1	11	2	0.848373	0	[0 0]	1	[0 0]	[0 0]	0.5	0	0	[0 1.5708]	4	[0 1.5708]	[-0.8 -0.7]	0.64308	3	5
12	2	2	1.785	1	1	0	1	13	2	0.747626	0	[0 0]	4	[0 0]	[0 0]	0.5	3	5	[-1.5708 -1.5708]	4	[0 -1.5708]	[0.6 0.9]	0.86866	3	5
13	2	3	0.79875	0	1	0	1	5	3	0.735531	0	[0 0]	4	[0 -1.5708]	[0 0]	0.5	3	5	[1.5708 0]	4	[-1.5708 0]	[0.1 -0.5]	0.26605	3	5	[0 0]	1	[0 0]	[0.3 -0.1]	0.77111	0	0
14	2	4	2.67	1	1	1	0	14	2	0.747626	0	[0 0]	4	[1.5708 0]	[0 0]	0.5	3	5	[-1.5708 -1.5708]	4	[0 -1.5708]	[0.6 0.9]	0.86866	3	5
15	2	5	0.81625	0	1	0	0	4	3	0.735531	0	[0 0]	4	[0 -1.5708]	[-1 0]	0.5	3	5	[1.5708 0]	4	[-1.5708 0]	[0.1 -0.5]	0.26605	3	5	[0 0]	1	[0 0]	[0.3 -0.1]	0.77111	0	0
16	2	6	0.875	0	1	0	0	4	3	0.735531	0	[0 0]	4	[0 -1.5708]	[0 0]	0.5	3	5	[1.5708 0]	4	[-1.5708 0]	[0.1 -0.5]	0.26605	3	5	[0 0]	1	[0 0]	[0.3 -0.1]	0.77111	0	0
17	2	7	0.755	1	1	0	0	12	2	0.747626	0	[0 0]	4	[0 -1.5708]	[0 0]	0.5	3	5	[-1.5708 -1.5708]	4	[0 -1.5708]	[0.6 0.9]	0.86866	3	5
18	2	8	1.48	1	1	1	0	14	3	0.735531	1	[0 0]	4	[0 -1.5708]	[0 0]	0.5	3	5	[1.5708 0]	4	[-1.5708 0]	[0.1 -0.5]	0.26605	3	5	[0 0]	1	[0 0]	[0.3 -0.1]	0.77111	0	0
19	2	9	0.94625	1	1	0	1	13	1	1	0	[0 0]	4	[0 0]	[0 0]	0.5	3	5
20	2	10	1.75375	1	0	1	0	10	2	0.848373	0	[0 0]	1	[0 0]	[0 0]	0.5	0	0	[0 1.5708]	4	[0 1.5708]	[-0.8 -0.7]	0.64308	3	5
21	3	1	0.64875	1	0	1	0	10	2	0.747626	0	[0 0]	4	[1.5708 0]	[0 0]	0.5	3	5	[-1.5708 -1.5708]	4	[0 -1.5708]	[0.6 0.9]	0.86866	3	5
22	3	2	1.5675	1	0	0	0	8	2	0.747626	0	[0 0]	4	[0 0]	[0 0]	0.5	3	5	[-1.5708 -1.5708]	4	[0 -1.5708]	[0.6 0.9]	0.86866	3	5
23	3	3	1.51	1	0	1	0	10	2	0.848373	0	[0 0]	1	[0 0]	[0 0]	0.5	0	0	[0 1.5708]	4	[0 1.5708]	[-0.8 -0.7]	0.64308	3	5
24	3	4	0.32625	1	0	1	0	10	2	0.747626	1	[0 0]	4	[1.5708 0]	[0 0]	0.5	3	5	[-1.5708 -1.5708]	4	[0 -1.5708]	[0.6 0.9]	0.86866	3	5
25	3	5	-13					0	4	0.577425	0	[0 0]	4	[1.5708 0]	[0 0]	0.5	3	5	[-1.5708 -1.5708]	4	[0 -1.5708]	[0.6 0.9]	0.86866	3	5	[0 0]	1	[0 0]	[0 0]	0.5	0	0	[0 1.5708]	4	[0 1.5708]	[-0.8 -0.7]	0.64308	3	5
26	3	6	0.67875	1	0	0	0	8	2	0.747626	0	[0 0]	4	[-1.5708 0]	[0 0]	0.5	3	5	[-1.5708 -1.5708]	4	[0 -1.5708]	[0.6 0.9]	0.86866	3	5
27	3	7	0	0	1	0	0	4	1	1	0	[-1.5708 -1.5708]	4	[0 -1.5708]	[0.6 0.9]	0.86866	3	5
28	3	8	1.38125	1	1	0	0	12	2	0.848373	0	[0 0]	1	[0 0]	[0 0]	0.5	0	0	[1.5708 1.5708]	4	[-1.5708 1.5708]	[-0.8 -0.7]	0.64308	3	5
29	3	9	1.21375	1	1	0	1	13	3	0.761708	1	[0 0]	1	[0 0]	[0 0]	0.5	0	0	[0 0]	4	[0 1.5708]	[0 0]	0.5	3	5	[0 0]	1	[0 0]	[0.3 -0.1]	0.77111	0	0
30	3	10	0.90125	1	1	1	0	14	2	0.748407	1	[0 0]	4	[0 0]	[0 0]	0.5	3	5	[0 1.5708]	4	[0 1.5708]	[-0.8 -0.7]	0.64308	3	5
31	4	1	0.58125	1	0	0	0	8	2	0.747626	0	[0 0]	4	[0 0]	[0 0]	0.5	3	5	[-1.5708 -1.5708]	4	[0 -1.5708]	[0.6 0.9]	0.86866	3	5
32	4	2	2.4675	1	0	1	1	11	2	0.848373	0	[0 0]	1	[0 0]	[0 0]	0.5	0	0	[0 1.5708]	4	[0 1.5708]	[-0.8 -0.7]	0.64308	3	5
33	4	3	1.11	1	1	0	0	12	2	0.848373	0	[0 0]	1	[0 0]	[0 0]	0.5	0	0	[1.5708 1.5708]	4	[-1.5708 1.5708]	[-0.8 -0.7]	0.64308	3	5
34	4	4	0.65125	1	1	0	0	12	3	0.671091	0	[0 0]	4	[-1.5708 0]	[0 0]	0.5	3	5	[-1.5708 -1.5708]	4	[0 -1.5708]	[0.6 0.9]	0.86866	3	5	[0 0]	1	[0 0]	[0.8 -0.3]	0.1112	0	0
35	4	5	0.6225	1	1	0	0	12	2	0.747626	1	[0 0]	4	[0 0]	[0 0]	0.5	3	5	[-1.5708 -1.5708]	4	[0 -1.5708]	[0.6 0.9]	0.86866	3	5
36	4	6	0.20875	1	1	0	0	12	3	0.750226	1	[0 0]	1	[0 0]	[0 0]	0.5	0	0	[0 0]	4	[0 0]	[0 0]	0.5	3	5	[-1.5708 -1.5708]	4	[0 -1.5708]	[0.6 0.9]	0.86866	3	5
37	4	7	0.87875	1	0	0	0	8	2	0.747626	0	[0 0]	4	[0 0]	[0 0]	0.5	3	5	[-1.5708 -1.5708]	4	[0 -1.5708]	[0.6 0.9]	0.86866	3	5
38	4	8	0.4175	1	1	0	0	12	2	0.87381	1	[0 0]	1	[0 0]	[0 0]	0.5	0	0	[1.5708 0]	4	[0 1.5708]	[0 0]	0.5	3	5
39	4	9	0.55875	1	0	1	0	10	2	0.731035	0	[0 0]	4	[0 0]	[0 0]	0.5	3	5	[-1.5708 -1.5708]	4	[0 -1.5708]	[0.8 0.9]	0.86866	3	5
40	4	10	3.6375	1	1	1	1	15	2	0.781815	1	[0 0]	4	[0 0]	[0 0]	0.5	3	5	[0 -1.5708]	4	[0 1.5708]	[-0.8 0.3]	0.64308	3	5
41	5	1	3.56	1	1	1	1	15	2	0.781815	1	[0 0]	4	[0 0]	[0 0]	0.5	3	5	[0 -1.5708]	4	[0 1.5708]	[-0.8 0.3]	0.64308	3	5
42	5	2	1.63875	1	0	1	1	11	2	0.848373	0	[0 0]	1	[0 0]	[0 0]	0.5	0	0	[0 1.5708]	4	[0 1.5708]	[-0.8 -0.7]	0.64308	3	5
43	5	3	1.1075	1	1	1	0	14	2	0.848373	0	[0 0]	1	[0 0]	[0 0]	0.5	0	0	[1.5708 1.5708]	4	[-1.5708 1.5708]	[-0.8 -0.7]	0.64308	3	5
44	5	4	2.35625	1	1	1	1	15	4	0.659103	1	[0 0]	1	[0 0]	[0 0]	0.5	0	0	[1.5708 1.5708]	1	[0 0]	[-0.6 0]	0.44559	0	0	[0 0]	4	[0 0]	[0 0]	0.5	3	5	[0 -1.5708]	4	[1.5708 1.5708]	[-0.8 0.3]	0.64308	3	5
45	5	5	2.415	1	1	1	1	15	3	0.719654	1	[0 0]	1	[0 0]	[0 0]	0.5	0	0	[1.5708 0]	4	[0 1.5708]	[0 0]	0.5	3	5	[0 -1.5708]	4	[0 1.5708]	[-0.8 0.3]	0.64308	3	5
46	5	6	2.52	1	0	1	0	10	2	0.781815	0	[0 0]	4	[-1.5708 0]	[0 0]	0.5	3	5	[0 -1.5708]	4	[0 1.5708]	[-0.8 0.3]	0.64308	3	5
47	5	7	0.45375	1	1	0	0	12	1	1	1	[0 0]	4	[1.5708 1.5708]	[0 0]	0.5	3	5
48	5	8	0.94	1	1	0	0	12	1	1	0	[0 0]	4	[-1.5708 0]	[0 0]	0.5	3	5
49	5	9	-16					0	4	0.617258	1	[0 0]	4	[-1.5708 0]	[0 -0.5]	0.5	3	5	[-1.5708 -1.5708]	4	[0 -1.5708]	[0.6 0.9]	0.86866	3	5	[-1.5708 0]	1	[0 0]	[-0.7 0.6]	0.31122	0	0	[0 0]	1	[0 0]	[0.8 -0.3]	0.1112	0	0
50	5	10	0.62375	1	1	0	0	12	3	0.745958	1	[0 0]	1	[0 0]	[0 0]	0.5	0	0	[0 0]	4	[-1.5708 0]	[0 0]	0.5	3	5	[-1.5708 -1.5708]	4	[0 -1.5708]	[0.8 0.9]	0.86866	3	5
51	6	1	2.23	1	1	1	0	14	2	0.781815	1	[0 0]	4	[0 0]	[0 0]	0.5	3	5	[0 -1.5708]	4	[0 1.5708]	[-0.8 0.3]	0.64308	3	5
52	6	2	2.62625	1	0	1	0	10	2	0.781815	0	[0 0]	4	[-1.5708 0]	[0 0]	0.5	3	5	[0 -1.5708]	4	[0 1.5708]	[-0.8 0.3]	0.64308	3	5
53	6	3	1.80125	1	0	1	0	10	3	0.719654	1	[0 0]	1	[0 0]	[0 0]	0.5	0	0	[1.5708 0]	4	[0 1.5708]	[0 0]	0.5	3	5	[0 -1.5708]	4	[0 1.5708]	[-0.8 0.3]	0.64308	3	5
54	6	4	-14					0	2	0.781815	1	[0 0]	4	[-1.5708 0]	[0 0]	0.5	3	5	[0 -1.5708]	4	[0 1.5708]	[-0.8 0.3]	0.64308	3	5
55	6	5	0.17625	1	1	0	0	12	1	1	1	[0 0]	4	[-1.5708 0]	[0 0]	0.5	3	5
56	6	6	2.41875	1	0	1	0	10	2	0.781815	0	[0 0]	4	[-1.5708 0]	[0 0]	0.5	3	5	[0 -1.5708]	4	[0 1.5708]	[-0.8 0.3]	0.64308	3	5
57	6	7	1.50375	1	1	1	0	14	4	0.659103	1	[0 0]	1	[0 0]	[0 0]	0.5	0	0	[1.5708 1.5708]	1	[0 0]	[-0.6 -0.7]	0.44559	0	0	[0 0]	4	[0 0]	[0 0]	0.5	3	5	[0 -1.5708]	4	[0 1.5708]	[-0.8 0.3]	0.64308	3	5
58	6	8	-14					0	4	0.663469	1	[0 0]	1	[0 0]	[0 0]	0.5	0	0	[0 1.5708]	1	[0 0]	[-0.6 0]	0.44559	0	0	[0 0]	4	[0 0]	[0 0]	0.5	3	5	[0 -1.5708]	4	[1.5708 1.5708]	[-0.8 0.2]	0.64308	3	5
59	6	9	0.38875	1	1	0	0	12	1	1	0	[1.5708 1.5708]	4	[-1.5708 1.5708]	[-0.8 -0.5]	0.64308	3	5
60	6	10	0.6025	1	1	0	0	12	1	1	0	[0 0]	4	[-1.5708 0]	[0 0]	0.5	3	5
61	7	1	1.9525	1	0	1	0	10	2	0.781815	0	[0 0]	4	[-1.5708 0]	[0 0]	0.5	3	5	[0 -1.5708]	4	[0 1.5708]	[-0.8 0.3]	0.64308	3	5
62	7	2	2.64375	1	0	1	0	10	2	0.781815	0	[0 0]	4	[-1.5708 0]	[0 0]	0.5	3	5	[0 -1.5708]	4	[0 1.5708]	[-0.8 0.3]	0.64308	3	5
63	7	3	3.575	1	1	1	1	15	2	0.781815	1	[0 0]	4	[0 0]	[0 0]	0.5	3	5	[0 -1.5708]	4	[0 1.5708]	[-0.8 0.3]	0.64308	3	5
64	7	4	3.47625	1	1	1	1	15	2	0.781815	1	[0 0]	4	[0 0]	[0 0]	0.5	3	5	[0 -1.5708]	4	[0 1.5708]	[-0.8 0.3]	0.64308	3	5
65	7	5	2.895	1	1	1	1	15	2	0.7654	1	[0 0]	4	[1.5708 1.5708]	[0 0]	0.5	3	5	[1.5708 1.5708]	4	[-1.5708 1.5708]	[-0.8 -0.5]	0.64308	3	5
66	7	6	0.03875	0	1	0	0	4	2	0.781815	0	[0 0]	4	[-1.5708 0]	[0 0]	0.5	3	5	[0 -1.5708]	4	[1.5708 1.5708]	[-0.8 0.3]	0.64308	3	5
67	7	7	1.08125	1	1	1	0	14	3	0.719654	0	[0 0]	1	[0 0]	[0 0]	0.5	0	0	[1.5708 0]	4	[0 0]	[0 0]	0.5	3	5	[0 -1.5708]	4	[0 1.5708]	[-0.8 0.3]	0.64308	3	5
68	7	8	1.4625	1	1	0	0	12	2	0.84772	1	[0 -1.5708]	4	[-1.5708 0]	[0 0]	0.5	3	5	[0 0]	1	[0 0]	[0.9 0.3]	0.80033	0	0
69	7	9	1.81	1	1	1	0	14	2	0.781815	0	[0 0]	4	[-1.5708 0]	[0 0]	0.5	3	5	[0 0]	4	[0 1.5708]	[-0.8 0.3]	0.64308	3	5
70	7	10	2.68875	1	1	1	0	14	3	0.719654	1	[0 -1.5708]	1	[0 0]	[0 0]	0.5	0	0	[1.5708 -1.5708]	4	[0 1.5708]	[0 0]	0.5	3	5	[0 -1.5708]	4	[0 1.5708]	[-0.8 0.3]	0.64308	3	5
71	8	1	3.01125	1	1	1	1	15	2	0.781815	1	[0 0]	4	[0 0]	[0 0]	0.5	3	5	[0 -1.5708]	4	[0 1.5708]	[-0.8 0.3]	0.64308	3	5
72	8	2	3.39375	1	1	1	1	15	2	0.781815	1	[0 0]	4	[0 0]	[0 0]	0.5	3	5	[0 -1.5708]	4	[0 1.5708]	[-0.8 0.3]	0.64308	3	5
73	8	3	3.725	1	0	1	1	11	2	0.7654	1	[0 0]	4	[1.5708 1.5708]	[0 0]	0.5	3	5	[1.5708 1.5708]	4	[-1.5708 1.5708]	[-0.8 -0.5]	0.64308	3	5
74	8	4	-14					0	2	0.781815	0	[0 0]	4	[-1.5708 0]	[0 0]	0.5	3	5	[0 -1.5708]	4	[0 1.5708]	[-0.8 0.3]	0.64308	3	5
75	8	5	1.87375	1	0	1	0	10	2	0.781815	0	[1.5708 0]	4	[-1.5708 0]	[0 0]	0.5	3	5	[0 -1.5708]	4	[0 1.5708]	[-0.8 0.3]	0.64308	3	5
76	8	6	0.81375	1	1	0	0	12	1	1	0	[0 0]	4	[-1.5708 0]	[0.3 0]	0.5	3	5
77	8	7	0.01375	0	1	0	0	4	2	0.7654	0	[0 0]	4	[-1.5708 0]	[0 0]	0.5	3	5	[1.5708 1.5708]	4	[-1.5708 1.5708]	[-0.8 -0.5]	0.64308	3	5
78	8	8	-14					0	2	0.781815	0	[0 -1.5708]	4	[-1.5708 0]	[0 0]	0.5	3	5	[0 -1.5708]	4	[0 1.5708]	[-0.8 0.3]	0.64308	3	5
79	8	9	0	0	1	0	0	4	2	0.792048	0	[0 0]	4	[-1.5708 0]	[-0.4 0]	0.5	3	5	[0 -1.5708]	4	[0 -1.5708]	[0.7 0.3]	0.64308	3	5
80	8	10	0	0	1	0	0	4	3	0.781025	1	[0 0]	1	[0 0]	[0 0]	0.5	0	0	[0 0]	4	[-1.5708 1.5708]	[0 0]	0.5	3	5	[1.5708 1.5708]	4	[-1.5708 1.5708]	[-0.8 -0.5]	0.64308	3	5
81	9	1	4.1325	1	0	1	1	11	2	0.7654	1	[0 0]	4	[1.5708 1.5708]	[0 0]	0.5	3	5	[1.5708 1.5708]	4	[-1.5708 1.5708]	[-0.8 -0.5]	0.64308	3	5
82	9	2	4.23625	1	1	1	1	15	2	0.781815	1	[0 0]	4	[0 0]	[0 0]	0.5	3	5	[0 -1.5708]	4	[0 1.5708]	[-0.8 0.3]	0.64308	3	5
83	9	3	3.5925	1	1	1	1	15	2	0.781815	1	[0 0]	4	[0 0]	[0 0]	0.5	3	5	[0 -1.5708]	4	[0 1.5708]	[-0.8 0.3]	0.64308	3	5
84	9	4	-14					0	2	0.781815	1	[0 -1.5708]	4	[-1.5708 0]	[0 0]	0.5	3	5	[0 -1.5708]	4	[0 1.5708]	[-0.8 0.3]	0.64308	3	5
85	9	5	3.53375	1	0	1	1	11	3	0.781025	1	[0 0]	1	[0 0]	[0 0]	0.5	0	0	[0 1.5708]	4	[1.5708 1.5708]	[0 0]	0.5	3	5	[1.5708 1.5708]	4	[-1.5708 1.5708]	[-0.8 -0.5]	0.64308	3	5
86	9	6	0	0	1	0	0	4	2	0.7654	1	[0 0]	4	[1.5708 1.5708]	[-0.8 0]	0.5	3	5	[1.5708 -1.5708]	4	[-1.5708 1.5708]	[-0.8 -0.5]	0.64308	3	5
87	9	7	3.335	1	1	1	1	15	2	0.781815	1	[0 0]	4	[0 0]	[0 0]	0.5	3	5	[0 -1.5708]	4	[0 1.5708]	[-0.8 0.3]	0.64308	3	5
88	9	8	4.02125	1	0	1	0	10	2	0.7654	1	[0 1.5708]	4	[1.5708 1.5708]	[0 0]	0.5	3	5	[1.5708 1.5708]	4	[-1.5708 -1.5708]	[-0.8 -0.5]	0.64308	3	5
89	9	9	0.71875	1	1	0	0	12	2	0.856491	1	[0 0]	1	[0 0]	[0 0]	0.5	0	0	[0 -1.5708]	4	[0 -1.5708]	[-0.8 0.3]	0.64308	3	5
90	9	10	0.6675	1	1	0	0	12	1	1	1	[0 -1.5708]	4	[0 1.5708]	[-0.8 0.3]	0.64308	3	5
91	10	1	2.8425	1	1	1	1	15	2	0.781815	1	[0 0]	4	[0 0]	[0 0]	0.5	3	5	[0 -1.5708]	4	[0 1.5708]	[-0.8 0.3]	0.64308	3	5
92	10	2	3.045	1	1	1	1	15	2	0.7654	1	[0 0]	4	[1.5708 1.5708]	[0 0]	0.5	3	5	[1.5708 1.5708]	4	[-1.5708 1.5708]	[-0.8 -0.5]	0.64308	3	5
93	10	3	2.65	1	1	1	1	15	2	0.7654	1	[0 1.5708]	4	[1.5708 1.5708]	[0 0]	0.5	3	5	[1.5708 1.5708]	4	[-1.5708 -1.5708]	[-0.8 -0.5]	0.64308	3	5
94	10	4	2.53875	1	0	1	0	10	3	0.781025	1	[0 0]	1	[0 0]	[0 0]	0.5	0	0	[0 0]	4	[1.5708 1.5708]	[0 0]	0.5	3	5	[1.5708 1.5708]	4	[-1.5708 1.5708]	[-0.8 -0.5]	0.64308	3	5
95	10	5	0.08625	0	1	0	0	4	1	1	1	[0 0]	4	[0 0]	[0 0]	0.5	3	5
96	10	6	2.93625	1	1	1	1	15	3	0.719654	1	[0 0]	1	[0 0]	[0 0]	0.5	0	0	[0 0]	4	[0 0]	[0 0]	0.5	3	5	[0 -1.5708]	4	[0 1.5708]	[-0.8 0.3]	0.64308	3	5
97	10	7	-14					0	2	0.781815	1	[1.5708 0]	4	[-1.5708 1.5708]	[0 0]	0.5	3	5	[0 -1.5708]	4	[0 1.5708]	[-0.8 0.3]	0.64308	3	5
98	10	8	-14					0	3	0.707286	1	[0 1.5708]	4	[1.5708 -1.5708]	[0 0]	0.5	3	5	[0 0]	1	[0 0]	[-0.6 -0.6]	0.90515	0	0	[1.5708 1.5708]	4	[-1.5708 0]	[-0.8 -0.5]	0.64308	3	5
99	10	9	3.27875	1	0	1	0	10	3	0.781025	1	[0 0]	1	[0 0]	[0 0]	0.5	0	0	[0 1.5708]	4	[1.5708 1.5708]	[0 0]	0.5	3	5	[1.5708 1.5708]	4	[-1.5708 -1.5708]	[-0.8 -0.5]	0.64308	3	5
100	10	10	1.30375	1	0	1	0	10	2	0.731035	1	[0 0]	4	[0 0]	[0 0]	0.5	3	5	[0 -1.5708]	4	[0 1.5708]	[-0.8 -0.9]	0.64308	3	5

## Sheet: Exp. 1d
General			Fitness	Behavior Analysis					Morphology		Genome
				Features				Group			Single Parameter	Gene 1							Gene 2							Gene 3							Gene 4							Gene 5
#	Generation	Robot	Fitness	Discrete Interaction	Constant Pattern	Primary Rotation in Horizontal Plane	Directed Locomotion	Behavior Class	Size	Shape Factor	rot_end	structure 1	type 1	orientation 1	rel pos 1	area 1	phase shift 1	amplitude 1	structure 2	type 2	orientation 2	rel pos 2	area 2	phase shift 2	amplitude 2	structure 3	type 3	orientation 3	rel pos 3	area 3	phase shift 3	amplitude 3	structure 4	type 4	orientation 4	rel pos 4	area 4	phase shift 4	amplitude 4	structure 5	type 5	orientation 5	rel pos 5	area 5	phase shift 5	amplitude 5
1	1	1	4.975	1	1	1	1	15	2	0.829832	1	[0 0]	4	[-1.5708 1.5708]	[0 0]	0.5	2	3	[1.5708 0]	4	[1.5708 0]	[-0.5 0.1]	0.99638	5	2
2	1	2	2.04	1	1	1	1	15	3	0.774229	1	[0 0]	1	[0 0]	[0 0]	0.5	0	0	[0 -1.5708]	4	[-1.5708 0]	[-0.2 -0.3]	0.59621	2	3	[1.5708 1.5708]	4	[0 -1.5708]	[0.2 0.4]	0.51379	5	5
3	1	3	0.235	1	1	0	0	12	3	0.795578	1	[0 0]	4	[-1.5708 -1.5708]	[0 0]	0.5	1	2	[0 -1.5708]	1	[0 0]	[0.1 -0.2]	0.32888	0	0	[-1.5708 1.5708]	1	[0 0]	[-0.2 0.2]	0.083901	0	0
4	1	4	0.0275	1	1	1	0	14	3	0.687875	0	[0 0]	4	[-1.5708 -1.5708]	[0 0]	0.5	7	2	[1.5708 -1.5708]	4	[0 -1.5708]	[-0.7 0.6]	0.59436	2	5	[-1.5708 0]	1	[0 0]	[0.7 -0.5]	0.6867	0	0
5	1	5	0.8825	1	1	1	0	14	3	0.756365	0	[0 0]	1	[0 0]	[0 0]	0.5	0	0	[1.5708 0]	1	[0 0]	[0.1 0.7]	0.91858	0	0	[-1.5708 0]	4	[1.5708 -1.5708]	[-0.7 -0.2]	0.88707	4	2
6	1	6	0.7175	1	1	0	0	12	2	0.865194	0	[0 0]	4	[0 0]	[0 0]	0.5	1	5	[0 0]	1	[0 0]	[-0.7 -0.4]	0.078898	0	0
7	1	7	1.3625	1	1	1	0	14	2	0.812273	0	[0 0]	4	[-1.5708 0]	[0 0]	0.5	2	3	[1.5708 -1.5708]	4	[0 0]	[0.5 0.3]	0.021875	4	2
8	1	8	0.55	1	1	0	0	12	3	0.783311	1	[0 0]	4	[1.5708 0]	[0 0]	0.5	2	3	[1.5708 0]	1	[0 0]	[0.8 -0.1]	0.73736	0	0	[1.5708 -1.5708]	1	[0 0]	[-0.6 0]	0.70877	0	0
9	1	9	0.0275	1	1	1	0	14	3	0.739347	1	[0 0]	4	[-1.5708 -1.5708]	[0 0]	0.5	8	2	[1.5708 -1.5708]	1	[0 0]	[-0.6 0.6]	0.42541	0	0	[0 0]	4	[-1.5708 0]	[0.1 -0.2]	0.61021	1	2
10	1	10	0.085	1	1	0	0	12	2	0.87381	1	[0 0]	1	[0 0]	[0 0]	0.5	0	0	[-1.5708 0]	4	[1.5708 0]	[0.2 0.3]	0.4279	5	2
11	2	1	3.78	1	1	1	1	15	2	0.829832	1	[0 0]	4	[-1.5708 1.5708]	[0 0]	0.5	2	3	[1.5708 0]	4	[1.5708 0]	[-0.5 0.1]	0.99638	5	2
12	2	2	1.6225	1	1	1	0	14	3	0.774229	1	[0 0]	1	[0 0]	[0 0]	0.5	0	0	[0 -1.5708]	4	[-1.5708 0]	[-0.2 -0.3]	0.59621	2	3	[1.5708 1.5708]	4	[0 -1.5708]	[0.2 0.4]	0.51379	5	5
13	2	3	1.2575	1	1	1	0	14	2	0.812273	0	[0 0]	4	[-1.5708 0]	[0 0]	0.5	2	3	[1.5708 -1.5708]	4	[0 0]	[0.5 0.3]	0.021875	4	2
14	2	4	0	0	1	0	0	4	3	0.771304	1	[0 0]	4	[-1.5708 1.5708]	[0 0]	0.5	8	2	[1.5708 1.5708]	1	[0 0]	[-0.1 -0.4]	0.5998	0	0	[1.5708 0]	4	[1.5708 0]	[-0.5 0.1]	0.99638	5	2
15	2	5	3.81	1	1	1	1	15	2	0.829832	1	[0 0]	4	[-1.5708 1.5708]	[0 0]	0.5	2	3	[1.5708 0]	4	[1.5708 0]	[-0.5 0.1]	0.99638	5	2
16	2	6	0.2275	1	1	0	0	12	1	1	1	[0 0]	4	[-1.5708 1.5708]	[0 0]	0.5	8	2
17	2	7	4.3975	1	1	1	1	15	2	0.829832	1	[0 0]	4	[-1.5708 1.5708]	[0 0]	0.5	2	3	[1.5708 0]	4	[1.5708 0]	[-0.5 0.1]	0.99638	5	2
18	2	8	4.05	1	1	1	1	15	2	0.829832	1	[0 0]	4	[-1.5708 1.5708]	[0 0]	0.5	2	3	[1.5708 0]	4	[1.5708 0]	[-0.5 0.1]	0.99638	5	2
19	2	9	-16					0	3	0.774229	1	[0 0]	1	[0 0]	[0 0]	0.5	0	0	[1.5708 -1.5708]	4	[-1.5708 0]	[-0.2 -0.3]	0.59621	2	3	[1.5708 1.5708]	4	[0 -1.5708]	[0.2 0.4]	0.51379	1	5
20	2	10	3.2775	1	1	1	1	15	2	0.784505	1	[0 0]	4	[-1.5708 1.5708]	[0 0]	0.5	2	3	[1.5708 -1.5708]	4	[1.5708 1.5708]	[-0.5 0.6]	0.99638	5	2
21	3	1	4.1325	1	1	1	1	15	2	0.829832	1	[0 0]	4	[-1.5708 1.5708]	[0 0]	0.5	2	3	[1.5708 0]	4	[1.5708 0]	[-0.5 0.1]	0.99638	5	2
22	3	2	4.1025	1	1	1	1	15	2	0.829832	1	[0 0]	4	[-1.5708 1.5708]	[0 0]	0.5	2	3	[1.5708 0]	4	[1.5708 0]	[-0.5 0.1]	0.99638	5	2
23	3	3	4.27	1	1	1	1	15	2	0.829832	1	[0 0]	4	[-1.5708 1.5708]	[0 0]	0.5	2	3	[1.5708 0]	4	[1.5708 0]	[-0.5 0.1]	0.99638	5	2
24	3	4	0	0	1	0	0	4	2	0.784505	1	[0 0]	4	[1.5708 1.5708]	[0 0]	0.5	2	3	[1.5708 -1.5708]	4	[1.5708 1.5708]	[-0.5 0.6]	0.99638	5	2
25	3	5	3.1775	1	1	1	1	15	2	0.784505	1	[0 0]	4	[-1.5708 1.5708]	[0 0]	0.5	2	3	[1.5708 -1.5708]	4	[1.5708 1.5708]	[-0.5 0.6]	0.99638	5	2
26	3	6	3.985	1	1	1	1	15	2	0.829832	1	[0 0]	4	[-1.5708 1.5708]	[0 0]	0.5	2	3	[1.5708 0]	4	[1.5708 0]	[-0.5 0.1]	0.99638	5	2
27	3	7	4.09	1	1	1	1	15	2	0.829832	1	[0 0]	4	[-1.5708 1.5708]	[0 0]	0.5	2	3	[1.5708 0]	4	[1.5708 0]	[-0.5 0.1]	0.99638	5	2
28	3	8	3	1	1	1	1	15	2	0.784505	1	[0 0]	4	[-1.5708 1.5708]	[0 0]	0.5	2	3	[1.5708 -1.5708]	4	[1.5708 1.5708]	[-0.5 0.6]	0.99638	6	2
29	3	9	1.6275	1	1	1	1	15	2	0.786541	1	[0 0]	4	[-1.5708 1.5708]	[0 0]	0.5	2	3	[1.5708 0]	4	[1.5708 0]	[-0.9 0.1]	0.99638	5	2
30	3	10	1.4175	1	1	0	0	12	3	0.730454	1	[0 0]	4	[0 1.5708]	[0 0]	0.5	2	3	[1.5708 0]	4	[1.5708 0]	[-0.5 0.1]	0.99638	5	3	[-1.5708 0]	1	[0 0]	[-0.9 0.3]	0.58951	0	0
31	4	1	4.7175	1	1	1	1	15	2	0.829832	1	[0 0]	4	[-1.5708 1.5708]	[0 0]	0.5	2	3	[1.5708 0]	4	[1.5708 0]	[-0.5 0.1]	0.99638	5	2
32	4	2	4.075	1	1	1	1	15	2	0.829832	1	[0 0]	4	[-1.5708 1.5708]	[0 0]	0.5	2	3	[1.5708 0]	4	[1.5708 0]	[-0.5 0.1]	0.99638	5	2
33	4	3	4.4175	1	1	1	1	15	2	0.829832	1	[0 0]	4	[-1.5708 1.5708]	[0 0]	0.5	2	3	[1.5708 0]	4	[1.5708 0]	[-0.5 0.1]	0.99638	5	2
34	4	4	2.5675	1	1	1	1	15	2	0.803175	1	[0 0]	4	[-1.5708 1.5708]	[0 0]	0.5	2	3	[1.5708 0]	4	[1.5708 0]	[-0.5 0.4]	0.99638	5	2
35	4	5	0.0275	1	1	0	0	12	3	0.722468	1	[0 0]	4	[-1.5708 1.5708]	[0 0]	0.5	6	3	[-1.5708 0]	1	[0 0]	[-0.1 0.7]	0.62762	0	0	[1.5708 0]	4	[1.5708 0]	[-0.5 0.1]	0.99638	5	2
36	4	6	4.27	1	1	1	1	15	2	0.829832	1	[0 0]	4	[-1.5708 1.5708]	[0 0]	0.5	2	3	[1.5708 0]	4	[1.5708 0]	[-0.5 0.1]	0.99638	5	2
37	4	7	3.3175	1	1	1	1	15	2	0.829832	1	[0 0]	4	[-1.5708 1.5708]	[0 0]	0.5	2	3	[1.5708 0]	4	[1.5708 0]	[-0.5 0.1]	0.99638	5	3
38	4	8	1.96	1	1	1	1	15	2	0.786541	1	[1.5708 0]	4	[-1.5708 1.5708]	[0 0]	0.5	2	3	[1.5708 0]	4	[1.5708 0]	[-0.9 0.1]	0.99638	5	2
39	4	9	4.6825	1	1	1	1	15	2	0.829832	1	[0 0]	4	[-1.5708 1.5708]	[0 0]	0.5	2	3	[1.5708 0]	4	[1.5708 0]	[-0.5 0.1]	0.99638	5	2
40	4	10	6.7075	1	1	1	1	15	2	0.829832	1	[0 0]	4	[-1.5708 1.5708]	[0 0]	0.5	5	3	[1.5708 0]	4	[1.5708 0]	[-0.5 0.1]	0.99638	5	2
41	5	1	5.065	1	1	1	1	15	2	0.829832	1	[0 0]	4	[-1.5708 1.5708]	[0 0]	0.5	5	3	[1.5708 0]	4	[1.5708 0]	[-0.5 0.1]	0.99638	5	2
42	5	2	4.2325	1	1	1	1	15	2	0.829832	1	[0 0]	4	[-1.5708 1.5708]	[0 0]	0.5	2	3	[1.5708 0]	4	[1.5708 0]	[-0.5 0.1]	0.99638	5	2
43	5	3	3.8825	1	1	1	1	15	2	0.829832	1	[0 0]	4	[-1.5708 1.5708]	[0 0]	0.5	2	3	[1.5708 0]	4	[1.5708 0]	[-0.5 0.1]	0.99638	5	2
44	5	4	4.515	1	1	1	1	15	2	0.829832	1	[0 0]	4	[-1.5708 1.5708]	[0 0]	0.5	2	3	[1.5708 0]	4	[1.5708 0]	[-0.5 0.1]	0.99638	5	2
45	5	5	4.4675	1	1	1	1	15	2	0.829832	1	[0 0]	4	[-1.5708 1.5708]	[0 0]	0.5	2	3	[1.5708 0]	4	[1.5708 0]	[-0.5 0.1]	0.99638	5	2
46	5	6	2.9925	1	1	1	1	15	2	0.803175	1	[0 0]	4	[-1.5708 1.5708]	[0 0]	0.5	2	3	[1.5708 0]	4	[1.5708 1.5708]	[-0.5 0.4]	0.99638	5	2
47	5	7	2.2975	1	1	0	0	12	2	0.829832	1	[0 0]	4	[-1.5708 1.5708]	[0 0]	0.5	7	3	[1.5708 0]	4	[1.5708 0]	[-0.5 0.1]	0.99638	5	5
48	5	8	4.4775	1	1	1	1	15	2	0.829832	1	[0 0]	4	[-1.5708 1.5708]	[0 0]	0.5	5	3	[1.5708 0]	4	[1.5708 0]	[-0.5 0.1]	0.99638	5	3
49	5	9	4.5175	1	1	1	1	15	2	0.829832	1	[0 0]	4	[-1.5708 1.5708]	[0 0]	0.5	2	3	[1.5708 0]	4	[1.5708 0]	[-0.5 0.1]	0.99638	5	2
50	5	10	5.7375	1	1	1	1	15	2	0.829832	1	[0 0]	4	[-1.5708 1.5708]	[0 0]	0.5	5	3	[1.5708 0]	4	[1.5708 0]	[-0.5 0.1]	0.99638	5	2
51	6	1	5.1725	1	1	1	1	15	2	0.829832	1	[0 0]	4	[-1.5708 1.5708]	[0 0]	0.5	5	3	[1.5708 0]	4	[1.5708 0]	[-0.5 0.1]	0.99638	5	2
52	6	2	5.2225	1	0	1	1	11	2	0.829832	1	[0 0]	4	[-1.5708 1.5708]	[0 0]	0.5	5	3	[1.5708 0]	4	[1.5708 0]	[-0.5 0.1]	0.99638	5	2
53	6	3	3.365	1	1	1	1	15	2	0.829832	1	[0 0]	4	[-1.5708 1.5708]	[0 0]	0.5	2	3	[1.5708 0]	4	[1.5708 0]	[-0.5 0.1]	0.99638	5	2
54	6	4	0.56	1	1	0	0	12	3	0.735531	1	[0 0]	1	[0 0]	[0 0]	0.5	0	0	[-1.5708 0]	4	[-1.5708 1.5708]	[0 0]	0.5	2	5	[1.5708 0]	4	[1.5708 0]	[-0.5 0.1]	0.99638	5	2
55	6	5	0.1375	1	1	0	0	12	1	1	1	[1.5708 0]	4	[-1.5708 0]	[-0.5 0.1]	0.99638	5	2
56	6	6	3.8825	1	1	1	1	15	3	0.735531	1	[0 0]	1	[0 0]	[0 0]	0.5	0	0	[0 0]	4	[-1.5708 1.5708]	[0 0]	0.5	2	3	[1.5708 0]	4	[1.5708 0]	[-0.5 0.1]	0.99638	1	2
57	6	7	6.4375	1	1	1	1	15	2	0.829832	1	[0 0]	4	[-1.5708 1.5708]	[0 0]	0.5	5	3	[1.5708 0]	4	[1.5708 0]	[-0.5 0.1]	0.99638	5	2
58	6	8	1.43	1	1	0	0	12	1	1	1	[0 0]	4	[-1.5708 1.5708]	[0 0]	0.5	7	3
59	6	9	5.895	1	1	1	1	15	2	0.829832	1	[0 0]	4	[-1.5708 1.5708]	[0 0]	0.5	5	3	[1.5708 0]	4	[1.5708 0]	[-0.5 0.1]	0.99638	5	2
60	6	10	0.8175	1	1	0	0	12	1	1	1	[1.5708 0]	4	[1.5708 0]	[-0.5 0.1]	0.99638	3	2
61	7	1	5.595	1	1	1	1	15	2	0.829832	1	[0 0]	4	[-1.5708 1.5708]	[0 0]	0.5	5	3	[1.5708 0]	4	[1.5708 0]	[-0.5 0.1]	0.99638	5	2
62	7	2	5.035	1	1	1	1	15	2	0.829832	1	[0 0]	4	[-1.5708 1.5708]	[0 0]	0.5	5	3	[1.5708 0]	4	[1.5708 0]	[-0.5 0.1]	0.99638	5	2
63	7	3	5.94	1	1	1	1	15	2	0.829832	1	[0 0]	4	[-1.5708 1.5708]	[0 0]	0.5	5	3	[1.5708 0]	4	[1.5708 0]	[-0.5 0.1]	0.99638	5	2
64	7	4	0.9375	1	1	0	0	12	2	0.84772	1	[0 0]	4	[-1.5708 1.5708]	[0 0]	0.5	2	3	[0 0]	1	[0 0]	[-0.9 -0.4]	0.77272	0	0
65	7	5	0.2525	1	1	0	0	12	2	0.829832	1	[-1.5708 0]	4	[-1.5708 1.5708]	[0 0]	0.5	2	5	[1.5708 0]	4	[1.5708 0]	[-0.5 0.1]	0.99638	5	2
66	7	6	0.765	1	1	0	0	12	3	0.742838	1	[0 0]	4	[-1.5708 1.5708]	[0 0]	0.5	5	3	[-1.5708 -1.5708]	1	[0 0]	[-0.7 -0.7]	0.19625	0	0	[1.5708 0]	4	[1.5708 0]	[-0.5 0.1]	0.99638	5	5
67	7	7	0.115	1	1	0	0	12	1	1	1	[1.5708 0]	4	[1.5708 0]	[-0.5 0.1]	0.99638	5	2
68	7	8	1.4575	0	1	0	0	4	4	0.650252	1	[0 0]	4	[-1.5708 1.5708]	[0 0]	0.5	5	3	[0 0]	1	[0 0]	[0 0]	0.5	0	0	[0 0]	4	[-1.5708 1.5708]	[0 0]	0.5	2	3	[1.5708 0]	4	[1.5708 0]	[-0.5 0.1]	0.99638	1	2
69	7	9	0.26	1	1	0	0	12	1	1	0	[0 0]	4	[-1.5708 1.5708]	[0 0]	0.5	5	3
70	7	10	5.64	1	1	1	1	15	2	0.829832	1	[0 0]	4	[-1.5708 1.5708]	[0 -0.2]	0.5	5	3	[1.5708 0]	4	[1.5708 0]	[-0.5 0.1]	0.99638	5	2
71	8	1	6.5675	1	1	1	1	15	2	0.829832	1	[0 0]	4	[-1.5708 1.5708]	[0 0]	0.5	5	3	[1.5708 0]	4	[1.5708 0]	[-0.5 0.1]	0.99638	5	2
72	8	2	6.09	1	1	1	1	15	2	0.829832	1	[0 0]	4	[-1.5708 1.5708]	[0 -0.2]	0.5	5	3	[1.5708 0]	4	[1.5708 0]	[-0.5 0.1]	0.99638	5	2
73	8	3	6.4275	1	1	1	1	15	2	0.829832	1	[0 0]	4	[-1.5708 1.5708]	[0 0]	0.5	5	3	[1.5708 0]	4	[1.5708 0]	[-0.5 0.1]	0.99638	5	2
74	8	4	-13					0	4	0.615889	1	[0 0]	4	[-1.5708 1.5708]	[0 0]	0.5	5	3	[0 1.5708]	4	[0 1.5708]	[-0.9 0.6]	0.74862	2	5	[0 0]	1	[0 0]	[-0.2 -0.6]	0.25539	0	0	[1.5708 0]	4	[1.5708 0]	[-0.5 0.1]	0.99638	7	2
75	8	5	0.1125	1	1	1	0	14	2	0.829832	0	[0 0]	4	[-1.5708 1.5708]	[0 0]	0.5	5	3	[1.5708 0]	4	[1.5708 0]	[-0.5 0.1]	0.99638	4	3
76	8	6	0.7725	1	1	0	0	12	1	1	1	[1.5708 0]	4	[1.5708 0]	[-0.5 0.1]	0.99638	3	2
77	8	7	6.185	1	1	1	1	15	2	0.829832	1	[0 0]	4	[-1.5708 1.5708]	[0 0]	0.5	5	3	[1.5708 0]	4	[1.5708 0]	[-0.5 0.1]	0.99638	5	2
78	8	8	0.1825	1	1	0	0	12	1	1	0	[0 0]	4	[-1.5708 1.5708]	[0 -0.2]	0.5	5	3
79	8	9	0.87	1	1	0	0	12	1	1	1	[1.5708 0]	4	[1.5708 0]	[-0.5 0.1]	0.99638	5	5
80	8	10	0.1225	1	1	1	0	14	2	0.829832	0	[0 -1.5708]	4	[-1.5708 1.5708]	[0 0]	0.5	5	3	[1.5708 0]	4	[1.5708 0]	[-0.5 0.1]	0.99638	5	3
81	9	1	5.8675	1	1	1	1	15	2	0.829832	1	[0 0]	4	[-1.5708 1.5708]	[0 0]	0.5	5	3	[1.5708 0]	4	[1.5708 0]	[-0.5 0.1]	0.99638	5	2
82	9	2	5.22	1	1	1	1	15	2	0.829832	1	[0 0]	4	[-1.5708 1.5708]	[0 0]	0.5	5	3	[1.5708 0]	4	[1.5708 0]	[-0.5 0.1]	0.99638	5	2
83	9	3	6.43	1	1	1	1	15	2	0.829832	1	[0 0]	4	[-1.5708 1.5708]	[0 0]	0.5	5	3	[1.5708 0]	4	[1.5708 0]	[-0.5 0.1]	0.99638	5	2
84	9	4	6.735	1	1	1	1	15	2	0.829832	1	[0 0]	4	[-1.5708 1.5708]	[0 0]	0.5	5	3	[1.5708 0]	4	[1.5708 0]	[-0.5 0.1]	0.99638	5	2
85	9	5	6.995	1	1	1	1	15	2	0.829832	1	[0 0]	4	[-1.5708 1.5708]	[0 0]	0.5	5	3	[1.5708 0]	4	[1.5708 1.5708]	[-0.5 0.1]	0.99638	5	2
86	9	6	5.0275	1	1	1	1	15	2	0.829832	1	[0 0]	4	[-1.5708 1.5708]	[0 0]	0.5	5	3	[1.5708 0]	4	[1.5708 0]	[-0.5 0.1]	0.99638	5	2
87	9	7	5.2075	1	1	1	1	15	2	0.829832	1	[0 0]	4	[-1.5708 1.5708]	[0 0]	0.5	5	3	[1.5708 0]	4	[0 1.5708]	[-0.5 0.1]	0.99638	5	2
88	9	8	3.915	1	1	0	0	12	2	0.829832	1	[0 0]	4	[-1.5708 1.5708]	[0 -0.2]	0.5	5	3	[1.5708 0]	4	[1.5708 0]	[-0.5 0.1]	0.99638	5	5
89	9	9	0.0775	0	1	0	0	4	1	1	1	[1.5708 0]	4	[0 0]	[-0.5 0.1]	0.99638	1	5
90	9	10	5.0775	1	1	1	1	15	2	0.829832	1	[0 0]	4	[-1.5708 1.5708]	[0 0]	0.5	5	3	[1.5708 0]	4	[1.5708 0]	[-0.5 0.1]	0.99638	5	2
91	10	1	6.625	1	1	1	1	15	2	0.829832	1	[0 0]	4	[-1.5708 1.5708]	[0 0]	0.5	5	3	[1.5708 0]	4	[1.5708 1.5708]	[-0.5 0.1]	0.99638	5	2
92	10	2	3.7425	1	1	1	1	15	2	0.829832	1	[0 0]	4	[-1.5708 1.5708]	[0 0]	0.5	5	3	[1.5708 0]	4	[1.5708 0]	[-0.5 0.1]	0.99638	5	2
93	10	3	6.42	1	1	1	1	15	2	0.829832	1	[0 0]	4	[-1.5708 1.5708]	[0 0]	0.5	5	3	[1.5708 0]	4	[1.5708 0]	[-0.5 0.1]	0.99638	5	2
94	10	4	0.1725	1	1	1	0	14	3	0.819263	1	[0 0]	4	[-1.5708 1.5708]	[-1 0]	0.5	5	3	[0 1.5708]	1	[0 0]	[0.2 0.1]	0.91719	0	0	[1.5708 -1.5708]	4	[0 1.5708]	[-0.5 0.1]	0.99638	5	2
95	10	5	5.175	1	0	1	1	11	3	0.722402	1	[0 0]	4	[-1.5708 1.5708]	[0 0]	0.5	5	3	[0 -1.5708]	1	[0 0]	[0.3 0.4]	0.74815	0	0	[1.5708 0]	4	[1.5708 0]	[-0.5 0.1]	0.99638	5	2
96	10	6	0.575	1	1	0	0	12	1	1	1	[0 0]	4	[-1.5708 1.5708]	[0 0]	0.5	5	3
97	10	7	6.975	1	1	1	1	15	3	0.735531	1	[0 0]	1	[0 0]	[0 0]	0.5	0	0	[0 0]	4	[-1.5708 -1.5708]	[0 0]	0.5	5	3	[1.5708 0]	4	[1.5708 0]	[-0.5 0.1]	0.99638	8	2
98	10	8	0.3875	1	1	0	0	12	1	1	1	[0 0]	4	[-1.5708 1.5708]	[0 -0.2]	0.5	4	3
99	10	9	0.1375	1	1	0	0	12	1	1	1	[1.5708 0]	4	[1.5708 0]	[-0.5 0.1]	0.99638	5	2
100	10	10	5.9925	1	1	1	1	15	2	0.829832	1	[0 0]	4	[-1.5708 1.5708]	[0 0.9]	0.5	5	3	[1.5708 0]	4	[1.5708 0]	[-0.5 0.1]	0.99638	5	2

## Sheet: Exp. 2
General			Fitness	Behavior Analysis					Morphology		Genome
				Features				Group			Single Parameter	Gene 1							Gene 2							Gene 3							Gene 4							Gene 5
#	Generation	Robot	Fitness	Discrete Interaction	Constant Pattern	Primary Rotation in Horizontal Plane	Directed Locomotion	Behavior Class	Size	Shape Factor	rot_end	structure 1	type 1	orientation 1	rel pos 1	area 1	phase shift 1	amplitude 1	structure 2	type 2	orientation 2	rel pos 2	area 2	phase shift 2	amplitude 2	structure 3	type 3	orientation 3	rel pos 3	area 3	phase shift 3	amplitude 3	structure 4	type 4	orientation 4	rel pos 4	area 4	phase shift 4	amplitude 4	structure 5	type 5	orientation 5	rel pos 5	area 5	phase shift 5	amplitude 5
1	1	1	1.655	0	1	0	1	5	3	0.735531	0	[0 0]	4	[0 -1.5708]	[0 0]	0.5	3	5	[1.5708 0]	4	[-1.5708 0]	[0.1 -0.5]	0.26605	3	5	[0 0]	1	[0 0]	[0.3 -0.1]	0.77111	0	0
2	1	2	3.065	1	1	1	1	15	3	0.735531	1	[0 0]	4	[0 -1.5708]	[0 0]	0.5	3	5	[1.5708 0]	4	[-1.5708 0]	[0.1 -0.5]	0.26605	3	5	[0 0]	1	[0 0]	[0.3 -0.1]	0.77111	0	0
3	1	3	6.375	1	1	1	1	15	3	0.781025	1	[0 0]	1	[0 0]	[0 0]	0.5	0	0	[0 1.5708]	4	[1.5708 1.5708]	[0 0]	0.5	3	5	[1.5708 1.5708]	4	[-1.5708 -1.5708]	[-0.8 -0.5]	0.64308	3	5
4	1	4	0.835	1	0	1	0	10	2	0.781815	0	[0 0]	4	[-1.5708 0]	[0 0]	0.5	3	5	[0 -1.5708]	4	[0 1.5708]	[-0.8 0.3]	0.64308	3	5
5	1	5	0.815	1	1	1	0	14	2	0.848373	0	[0 0]	1	[0 0]	[0 0]	0.5	0	0	[0 1.5708]	4	[0 1.5708]	[-0.8 -0.7]	0.64308	3	5
6	1	6	5.695	1	1	1	1	15	3	0.742586	1	[0 0]	4	[1.5708 -1.5708]	[0 0]	0.5	3	5	[-1.5708 -1.5708]	4	[1.5708 -1.5708]	[-0.1 0.4]	0.1593	3	5	[1.5708 0]	1	[0 0]	[-0.6 -0.6]	0.82679	0	0
7	1	7	1.0875	1	1	0	0	12	3	0.749848	1	[0 0]	1	[0 0]	[0 0]	0.5	0	0	[0 0]	4	[0 -1.5708]	[0 0]	0.5	3	5	[1.5708 0]	4	[1.5708 1.5708]	[0.2 0.2]	0.49886	3	5
8	1	8	2.1675	1	1	0	1	13	2	0.87381	1	[0 0]	1	[0 0]	[0 0]	0.5	0	0	[1.5708 0]	4	[0 -1.5708]	[-0.6 0.3]	0.57528	3	5
9	1	9	2.175	1	0	1	0	10	3	0.784409	1	[0 0]	1	[0 0]	[0 0]	0.5	0	0	[0 0]	4	[1.5708 -1.5708]	[0 0]	0.5	3	5	[-1.5708 -1.5708]	4	[1.5708 -1.5708]	[-0.1 0.4]	0.1593	3	5
10	1	10	2.89	1	1	1	1	15	5	0.589527	1	[0 0]	1	[0 0]	[0 0]	0.5	0	0	[0 0]	4	[0 1.5708]	[0 0]	0.5	3	5	[-1.5708 1.5708]	1	[0 0]	[0.9 0.2]	0.05978	0	0	[1.5708 0]	4	[1.5708 1.5708]	[0.2 0.2]	0.49886	3	5	[-1.5708 -1.5708]	4	[0 0]	[-0.6 -0.5]	0.41727	3	5
11	2	1	4.8525	1	0	1	0	10	3	0.781025	1	[0 0]	1	[0 0]	[0 0]	0.5	0	0	[0 1.5708]	4	[1.5708 1.5708]	[0 0]	0.5	3	5	[1.5708 1.5708]	4	[-1.5708 -1.5708]	[-0.8 -0.5]	0.64308	3	5
12	2	2	1.3525	1	1	0	1	13	4	0.608698	1	[0 0]	4	[1.5708 -1.5708]	[0 0]	0.5	3	5	[-1.5708 -1.5708]	4	[1.5708 -1.5708]	[-0.1 0.4]	0.1593	3	5	[1.5708 0]	1	[0 0]	[-0.6 -0.6]	0.82679	0	0	[1.5708 -1.5708]	4	[0 -1.5708]	[-0.9 -0.7]	0.64912	3	5
13	2	3	0	0	1	0	0	4	3	0.784772	1	[0 0]	4	[1.5708 -1.5708]	[0 0]	0.5	3	5	[1.5708 0]	1	[0 0]	[-0.6 -0.6]	0.82679	0	0	[1.5708 -1.5708]	1	[0 0]	[-0.3 0.3]	0.78023	0	0
14	2	4	4.6125	1	0	1	0	10	3	0.781025	1	[0 0]	1	[0 0]	[0 0]	0.5	0	0	[0 1.5708]	4	[1.5708 1.5708]	[-0.2 0]	0.5	3	5	[1.5708 1.5708]	4	[-1.5708 -1.5708]	[-0.8 -0.5]	0.64308	3	5
15	2	5	5.8225	1	1	1	1	15	4	0.651398	1	[0 0]	1	[0 0]	[0 0]	0.5	0	0	[0 0]	4	[0 1.5708]	[0 0]	0.5	3	5	[1.5708 0]	4	[1.5708 1.5708]	[0.2 0.2]	0.49886	3	5	[-1.5708 -1.5708]	4	[0 0]	[-0.6 -0.5]	0.41727	3	5
16	2	6	2.0175	1	0	1	0	10	3	0.781025	0	[0 0]	1	[0 0]	[0 0]	0.5	0	0	[0 1.5708]	4	[1.5708 1.5708]	[0 0]	0.5	3	5	[1.5708 1.5708]	4	[-1.5708 -1.5708]	[-0.8 -0.5]	0.64308	3	5
17	2	7	3.4725	1	0	1	0	10	3	0.735531	1	[0 0]	4	[0 -1.5708]	[0 0]	0.5	3	5	[1.5708 0]	4	[0 0]	[0.1 -0.5]	0.26605	3	5	[0 0]	1	[0 0]	[0.3 -0.1]	0.77111	0	0
18	2	8	0.0275	0	1	0	0	4	2	0.87381	1	[1.5708 0]	4	[0 -1.5708]	[-0.6 0.3]	0.57528	3	5	[-1.5708 -1.5708]	1	[0 0]	[-0.4 -0.2]	0.50786	0	0
19	2	9	1.9125	1	0	1	0	10	3	0.781025	1	[0 0]	1	[0 0]	[0 0.5]	0.5	0	0	[0 1.5708]	4	[1.5708 1.5708]	[0 0]	0.5	3	5	[1.5708 1.5708]	4	[-1.5708 -1.5708]	[-0.8 -0.5]	0.64308	3	5
20	2	10	4.3475	1	1	1	1	15	5	0.698043	1	[0 0]	1	[0 0]	[0 0]	0.5	0	0	[0 1.5708]	4	[0 0]	[-0.2 -0.3]	0.98798	3	5	[1.5708 1.5708]	1	[0 0]	[0 -0.1]	0.059619	0	0	[0 1.5708]	4	[1.5708 1.5708]	[0 0]	0.5	3	5	[1.5708 1.5708]	4	[-1.5708 -1.5708]	[-0.8 -0.5]	0.64308	3	5
21	3	1	5.665	1	1	1	1	15	4	0.651398	1	[0 0]	1	[0 0]	[0 0]	0.5	0	0	[0 0]	4	[0 1.5708]	[0 0]	0.5	3	5	[1.5708 0]	4	[1.5708 1.5708]	[0.2 0.2]	0.49886	3	5	[-1.5708 -1.5708]	4	[0 0]	[-0.6 -0.5]	0.41727	3	5
22	3	2	2.8075	1	0	1	0	10	3	0.781025	1	[0 0]	1	[0 0]	[0 0.5]	0.5	0	0	[0 1.5708]	4	[1.5708 1.5708]	[0 0]	0.5	3	5	[1.5708 1.5708]	4	[1.5708 -1.5708]	[-0.8 -0.5]	0.64308	3	5
23	3	3	5.9025	1	1	1	1	15	5	0.60036	1	[0 0]	1	[0 0]	[0 0]	0.5	0	0	[0 0]	1	[0 0]	[0 0]	0.5	0	0	[0 0]	4	[0 1.5708]	[0 0]	0.5	3	5	[1.5708 0]	4	[1.5708 1.5708]	[0.2 0.2]	0.49886	3	5	[-1.5708 -1.5708]	4	[0 0]	[-0.6 -0.5]	0.41727	3	5
24	3	4	7.0425	1	1	1	1	15	5	0.698043	1	[0 0]	1	[0 0]	[0 0]	0.5	0	0	[0 1.5708]	4	[0 0]	[-0.2 -0.3]	0.98798	3	5	[1.5708 1.5708]	1	[0 0]	[0 -0.1]	0.059619	0	0	[0 1.5708]	4	[1.5708 1.5708]	[0 0]	0.5	3	5	[1.5708 1.5708]	4	[0 -1.5708]	[-0.8 -0.5]	0.64308	3	5
25	3	5	2.5625	1	1	1	1	15	4	0.621583	1	[0 0]	4	[1.5708 0]	[0 0]	0.5	3	5	[-1.5708 -1.5708]	4	[1.5708 -1.5708]	[-0.1 0.4]	0.1593	3	5	[1.5708 0]	1	[0 0]	[-0.1 -0.6]	0.82679	0	0	[1.5708 -1.5708]	4	[0 -1.5708]	[-0.9 -0.7]	0.64912	3	5
26	3	6	5.025	1	0	1	0	10	3	0.781025	1	[0 0]	1	[0 0]	[0 0]	0.5	0	0	[0 1.5708]	4	[1.5708 1.5708]	[0 0]	0.5	3	5	[1.5708 1.5708]	4	[-1.5708 -1.5708]	[-0.8 -0.5]	0.64308	3	5
27	3	7	0.155	1	1	0	0	12	3	0.783311	1	[0 0]	1	[0 0]	[0 0]	0.5	0	0	[1.5708 1.5708]	4	[-1.5708 -1.5708]	[-0.8 -0.5]	0.64308	3	5	[1.5708 -1.5708]	1	[0 0]	[-0.3 0.3]	0.78023	0	0
28	3	8	3.7225	1	0	1	0	10	3	0.781025	1	[0 0]	1	[0 0]	[0 0]	0.5	0	0	[0 1.5708]	4	[1.5708 1.5708]	[-0.2 0]	0.5	3	5	[1.5708 1.5708]	4	[-1.5708 -1.5708]	[-0.8 -0.5]	0.64308	3	5
29	3	9	0	0	1	0	0	4	4	0.790949	1	[0 0]	1	[0 0]	[0 0]	0.5	0	0	[0 1.5708]	4	[0 0]	[-0.2 -0.3]	0.98798	3	5	[0 1.5708]	4	[1.5708 1.5708]	[0 0]	0.5	3	5	[1.5708 1.5708]	4	[-1.5708 -1.5708]	[-0.8 -0.5]	0.64308	3	5
30	3	10	1.75	1	1	0	0	12	4	0.667281	0	[0 0]	1	[0 0]	[0 0]	0.5	0	0	[-1.5708 0]	1	[0 0]	[-0.4 0.8]	0.43021	0	0	[0 0]	4	[0 1.5708]	[0 0]	0.5	3	5	[1.5708 0]	4	[1.5708 1.5708]	[0.2 0.2]	0.49886	3	5
31	4	1	6.9925	1	1	1	1	15	5	0.698043	1	[0 0]	1	[0 0]	[0 0]	0.5	0	0	[0 1.5708]	4	[0 0]	[-0.2 -0.3]	0.98798	3	5	[1.5708 1.5708]	1	[0 0]	[0 -0.1]	0.059619	0	0	[0 1.5708]	4	[1.5708 1.5708]	[0 0]	0.5	3	5	[1.5708 1.5708]	4	[0 -1.5708]	[-0.8 -0.5]	0.64308	3	5
32	4	2	0.32	1	1	0	0	12	2	0.856491	1	[0 0]	1	[0 0]	[0 0]	0.5	0	0	[1.5708 1.5708]	4	[-1.5708 -1.5708]	[-0.8 -0.5]	0.64308	3	5
33	4	3	0	0	1	0	0	4	5	0.691329	1	[1.5708 0]	1	[0 0]	[0 0]	0.5	0	0	[0 1.5708]	4	[0 0]	[-0.2 -0.3]	0.98798	3	5	[1.5708 1.5708]	1	[0 0]	[0 -0.1]	0.059619	0	0	[1.5708 1.5708]	1	[0 0]	[0.8 0.8]	0.33416	0	0	[1.5708 1.5708]	4	[0 -1.5708]	[-0.8 -0.5]	0.64308	3	5
34	4	4	2.595	1	0	1	1	11	5	0.698043	1	[0 0]	1	[0 0]	[0 0]	0.5	0	0	[0 1.5708]	4	[0 0]	[-0.2 -0.3]	0.98798	3	5	[1.5708 1.5708]	1	[0 0]	[-0.6 -0.1]	0.059619	0	0	[0 1.5708]	4	[1.5708 0]	[0 0]	0.5	3	5	[1.5708 1.5708]	4	[0 -1.5708]	[-0.8 -0.5]	0.64308	3	5
35	4	5	2.0875	1	1	0	1	13	2	0.856491	1	[0 0]	1	[0 0]	[0 0]	0.5	0	0	[1.5708 1.5708]	4	[0 -1.5708]	[-0.8 -0.5]	0.64308	3	5
36	4	6	0	0	1	0	0	4	4	0.751277	1	[1.5708 1.5708]	4	[0 0]	[-0.2 -0.3]	0.98798	3	5	[1.5708 1.5708]	1	[0 0]	[0 -0.1]	0.059619	0	0	[0 1.5708]	4	[1.5708 1.5708]	[0 0]	0.5	3	5	[1.5708 1.5708]	4	[0 -1.5708]	[-0.8 -0.5]	0.64308	3	5
37	4	7	5.4525	1	0	1	1	11	2	0.840432	1	[0 0]	4	[1.5708 0]	[0 0]	0.5	3	5	[-1.5708 -1.5708]	4	[1.5708 -1.5708]	[-0.1 0.4]	0.1593	3	5
38	4	8	3.7725	1	0	1	1	11	3	0.742586	1	[0 0]	4	[1.5708 0]	[-0.7 0]	0.5	3	5	[-1.5708 -1.5708]	4	[1.5708 -1.5708]	[-0.1 0.4]	0.1593	3	5	[1.5708 0]	1	[0 0]	[-0.1 -0.6]	0.82679	0	0
39	4	9	5.005	1	0	1	1	11	4	0.651398	1	[0 0]	1	[0 0]	[0 0]	0.5	0	0	[0 0]	4	[0 1.5708]	[0 0]	0.5	3	5	[1.5708 0]	4	[1.5708 1.5708]	[0.2 0.2]	0.49886	3	5	[-1.5708 -1.5708]	4	[0 0]	[-0.6 -0.5]	0.41727	3	5
40	4	10	1.2875	1	1	0	0	12	5	0.600308	1	[0 0]	1	[0 0]	[0 0]	0.5	0	0	[0 0]	1	[0 0]	[0 0]	0.5	0	0	[0 0]	1	[0 0]	[0 0]	0.5	0	0	[0 0]	4	[0 1.5708]	[0 0]	0.5	3	5	[1.5708 0]	4	[1.5708 1.5708]	[0.2 0.2]	0.49886	3	5
41	5	1	5.6025	1	1	1	1	15	5	0.698043	1	[0 0]	1	[0 0]	[0 0]	0.5	0	0	[0 1.5708]	4	[0 0]	[-0.2 -0.3]	0.98798	3	5	[1.5708 1.5708]	1	[0 0]	[0 -0.1]	0.059619	0	0	[0 1.5708]	4	[1.5708 1.5708]	[0 0]	0.5	3	5	[1.5708 1.5708]	4	[0 -1.5708]	[-0.8 -0.5]	0.64308	3	5
42	5	2	5.0275	1	1	1	1	15	3	0.742586	1	[0 0]	4	[1.5708 0]	[-0.7 0]	0.5	3	5	[-1.5708 -1.5708]	4	[1.5708 -1.5708]	[-0.1 0.4]	0.1593	3	5	[1.5708 0]	1	[0 0]	[1 -0.6]	0.82679	0	0
43	5	3	4.6	1	0	1	1	11	2	0.840432	1	[0 0]	4	[1.5708 0]	[-0.1 0]	0.5	3	5	[-1.5708 -1.5708]	4	[1.5708 -1.5708]	[-0.1 0.4]	0.1593	3	5
44	5	4	0	0	1	0	0	4	3	0.756365	1	[0 0]	1	[0 0]	[0 0]	0.5	0	0	[0 0]	4	[1.5708 0]	[-0.7 0.4]	0.5	3	5	[1.5708 0]	1	[0 0]	[-0.1 -0.6]	0.82679	0	0
45	5	5	1.065	1	0	1	0	10	4	0.68626	1	[0 0]	1	[0 0]	[0 0]	0.5	0	0	[-1.5708 -1.5708]	4	[1.5708 1.5708]	[0.7 -0.5]	0.81428	3	5	[1.5708 1.5708]	4	[0 -1.5708]	[-0.8 0.9]	0.64308	3	5	[-1.5708 -1.5708]	1	[0 0]	[0.2 -0.1]	0.35166	0	0
46	5	6	0	0	1	0	0	4	3	0.691795	1	[-1.5708 -1.5708]	4	[1.5708 -1.5708]	[-0.1 -0.9]	0.1593	3	5	[-1.5708 0]	4	[1.5708 -1.5708]	[-0.7 0.6]	0.31122	3	5	[1.5708 0]	1	[0 0]	[-0.1 -0.6]	0.82679	0	0
47	5	7	3.9925	1	0	1	1	11	4	0.704309	1	[0 0]	1	[0 0]	[0 0]	0.5	0	0	[0 1.5708]	4	[0 0]	[-0.2 -0.3]	0.98798	3	5	[1.5708 1.5708]	1	[0 0]	[0 -0.1]	0.059619	0	0	[1.5708 1.5708]	4	[0 -1.5708]	[-0.8 -0.5]	0.64308	3	5
48	5	8	2.6625	1	1	1	1	15	3	0.742586	1	[0 0]	4	[1.5708 0]	[-0.7 0]	0.5	3	5	[-1.5708 -1.5708]	4	[1.5708 -1.5708]	[-0.1 0.4]	0.1593	3	5	[1.5708 0]	1	[0 0]	[-0.1 -0.6]	0.82679	0	0
49	5	9	0.1975	0	1	0	0	4	2	0.87381	1	[0 0]	1	[0 0]	[0 0]	0.5	0	0	[-1.5708 -1.5708]	4	[0 0]	[-0.6 -0.5]	0.41727	3	5
50	5	10	0.06	0	1	0	0	4	5	0.691295	1	[0 0]	1	[0 0]	[0 0]	0.5	0	0	[-1.5708 1.5708]	1	[0 0]	[0.2 0.1]	0.14495	0	0	[0 1.5708]	4	[0 0]	[-0.2 -0.3]	0.98798	3	5	[1.5708 1.5708]	1	[0 0]	[-0.6 -0.1]	0.059619	0	0	[0 1.5708]	4	[0 0]	[0 0]	0.5	3	5
51	6	1	7.085	1	1	1	1	15	5	0.698043	1	[0 0]	1	[0 0]	[0 0]	0.5	0	0	[0 1.5708]	4	[0 0]	[-0.2 -0.3]	0.98798	3	5	[1.5708 1.5708]	1	[0 0]	[0 -0.1]	0.059619	0	0	[0 1.5708]	4	[1.5708 1.5708]	[0 0]	0.5	3	5	[1.5708 1.5708]	4	[0 -1.5708]	[-0.8 -0.5]	0.64308	3	5
52	6	2	-16	0	0	0	0	0	5	0.658662	1	[0 0]	4	[1.5708 -1.5708]	[0 0]	0.5	3	5	[0 0]	1	[0 0]	[0 0]	0.5	0	0	[0 1.5708]	4	[0 0]	[-0.2 -0.3]	0.98798	3	5	[1.5708 1.5708]	1	[0 0]	[0 -0.1]	0.059619	0	0	[1.5708 1.5708]	4	[0 -1.5708]	[-0.8 -0.5]	0.64308	3	5
53	6	3	3.6975	1	1	1	1	15	2	0.840432	1	[0 0]	4	[1.5708 0]	[-0.1 0.4]	0.5	3	5	[-1.5708 -1.5708]	4	[1.5708 -1.5708]	[-0.1 0.4]	0.1593	3	5
54	6	4	3.245	1	0	1	0	10	3	0.740368	1	[0 0]	1	[0 0]	[0 0]	0.5	0	0	[-1.5708 -1.5708]	4	[1.5708 1.5708]	[0.7 -0.5]	0.81428	3	5	[1.5708 1.5708]	4	[0 -1.5708]	[-0.8 0.9]	0.64308	3	5
55	6	5	0	0	1	0	0	4	4	0.755887	1	[0 1.5708]	4	[0 0]	[-0.2 -0.3]	0.98798	3	5	[1.5708 1.5708]	1	[0 0]	[0 -0.1]	0.059619	0	0	[0 1.5708]	1	[0 0]	[0.8 0.9]	0.54722	0	0	[1.5708 1.5708]	4	[0 -1.5708]	[-0.8 -0.5]	0.64308	3	5
56	6	6	1.1125	1	1	1	0	14	4	0.687887	1	[0 0]	1	[0 0]	[0 0]	0.5	0	0	[1.5708 1.5708]	1	[0 0]	[0 -0.1]	0.059619	0	0	[1.5708 1.5708]	4	[0 -1.5708]	[-0.8 0.9]	0.64308	3	5	[1.5708 0]	1	[0 0]	[-0.6 -0.5]	0.61604	0	0
57	6	7	0.8425	1	1	0	0	12	3	0.691795	1	[-1.5708 -1.5708]	4	[1.5708 -1.5708]	[-0.1 -0.9]	0.1593	3	5	[-1.5708 0]	4	[1.5708 -1.5708]	[-0.7 0.6]	0.31122	3	5	[1.5708 0]	1	[0 0]	[1 -0.6]	0.82679	0	0
58	6	8	0.7525	1	1	0	0	12	1	1	1	[0 0]	4	[1.5708 0]	[-0.1 0]	0.5	3	5
59	6	9	2.85	1	1	1	0	14	4	0.796048	1	[0 0]	1	[0 0]	[0 0]	0.5	0	0	[1.5708 1.5708]	1	[0 0]	[0 -0.1]	0.059619	0	0	[0 1.5708]	4	[1.5708 0]	[0 0]	0.5	3	5	[1.5708 1.5708]	4	[0 -1.5708]	[-0.8 -0.5]	0.64308	3	5
60	6	10	8.4625	1	1	1	1	15	5	0.698043	1	[0 0]	1	[0 0]	[0 0]	0.5	0	0	[0 1.5708]	4	[0 0]	[-0.2 -0.3]	0.98798	3	5	[1.5708 1.5708]	1	[0 0]	[0 -0.1]	0.059619	0	0	[0 1.5708]	4	[1.5708 1.5708]	[0 0]	0.5	3	5	[1.5708 1.5708]	4	[0 -1.5708]	[-0.8 -0.5]	0.64308	3	5
61	7	1	6.34	1	1	1	1	15	5	0.698043	1	[0 0]	1	[0 0]	[0 0]	0.5	0	0	[0 1.5708]	4	[0 0]	[-0.2 -0.3]	0.98798	3	5	[1.5708 1.5708]	1	[0 0]	[0 -0.1]	0.059619	0	0	[0 1.5708]	4	[1.5708 1.5708]	[0 0]	0.5	3	5	[1.5708 1.5708]	4	[0 -1.5708]	[-0.8 -0.5]	0.64308	3	5
62	7	2	5.8375	1	1	1	1	15	4	0.707417	1	[0 0]	1	[0 0]	[0 0]	0.5	0	0	[1.5708 1.5708]	1	[0 0]	[0 -0.1]	0.059619	0	0	[1.5708 0]	4	[1.5708 1.5708]	[-0.3 0.9]	0.87594	3	5	[1.5708 1.5708]	4	[0 -1.5708]	[-0.8 -0.5]	0.64308	3	5
63	7	3	2.075	1	0	0	0	8	4	0.790949	1	[0 0]	1	[0 0]	[0 0]	0.5	0	0	[0 1.5708]	4	[0 0]	[-0.2 -0.3]	0.98798	3	5	[0 1.5708]	4	[1.5708 1.5708]	[0 0]	0.5	3	5	[1.5708 1.5708]	4	[0 -1.5708]	[-0.8 -0.5]	0.64308	3	5
64	7	4	0.6125	0	1	0	0	4	2	0.840432	0	[0 0]	4	[1.5708 0]	[-0.1 0.4]	0.5	3	5	[-1.5708 -1.5708]	4	[1.5708 -1.5708]	[-0.1 0.4]	0.1593	3	5
65	7	5	2.5525	1	0	1	0	10	4	0.796048	1	[0 0]	1	[0 0]	[0 0]	0.5	0	0	[1.5708 1.5708]	1	[0 0]	[0 -0.1]	0.059619	0	0	[0 1.5708]	4	[1.5708 0]	[0 0]	0.5	3	5	[1.5708 1.5708]	4	[-1.5708 -1.5708]	[-0.8 -0.5]	0.64308	3	5
66	7	6	1.685	1	1	0	0	12	3	0.774247	1	[0 0]	1	[0 0]	[0 0]	0.5	0	0	[1.5708 1.5708]	1	[0 0]	[0 -0.1]	0.059619	0	0	[1.5708 1.5708]	4	[0 -1.5708]	[-0.8 -0.5]	0.64308	3	5
67	7	7	2.9125	1	0	1	0	10	4	0.796048	1	[0 0]	1	[0 0]	[0 0]	0.5	0	0	[1.5708 1.5708]	1	[0 0]	[0 -0.1]	0.059619	0	0	[0 1.5708]	4	[1.5708 1.5708]	[0 0]	0.5	3	5	[1.5708 1.5708]	4	[0 -1.5708]	[-0.8 -0.5]	0.64308	3	5
68	7	8	2.54	1	0	1	0	10	4	0.796048	1	[0 0]	1	[0 0]	[0 0.5]	0.5	0	0	[1.5708 1.5708]	1	[0 0]	[0 -0.1]	0.059619	0	0	[0 1.5708]	4	[1.5708 1.5708]	[0 0]	0.5	3	5	[1.5708 1.5708]	4	[0 -1.5708]	[-0.8 -0.5]	0.64308	3	5
69	7	9	0.7375	1	0	1	0	10	4	0.790949	0	[0 0]	1	[0 0]	[0 0]	0.5	0	0	[0 1.5708]	4	[0 0]	[-0.2 -0.3]	0.98798	3	5	[0 1.5708]	4	[1.5708 1.5708]	[0 0]	0.5	3	5	[1.5708 1.5708]	4	[0 -1.5708]	[-0.8 -0.5]	0.64308	3	5
70	7	10	-16	0	0	0	0	0	5	0.62083	1	[0 0]	1	[0 0]	[0 0]	0.5	0	0	[-1.5708 1.5708]	4	[1.5708 0]	[0.8 0.6]	0.098712	3	5	[1.5708 -1.5708]	1	[0 0]	[-0.9 0]	0.09673	0	0	[-1.5708 -1.5708]	4	[1.5708 1.5708]	[0.7 -0.5]	0.81428	3	5	[1.5708 1.5708]	4	[0 -1.5708]	[-0.8 0.9]	0.64308	3	5
71	8	1	7.5975	1	1	1	1	15	5	0.698043	1	[0 0]	1	[0 0]	[0 0]	0.5	0	0	[0 1.5708]	4	[0 0]	[-0.2 -0.3]	0.98798	3	5	[1.5708 1.5708]	1	[0 0]	[0 -0.1]	0.059619	0	0	[0 1.5708]	4	[1.5708 1.5708]	[0 0]	0.5	3	5	[1.5708 1.5708]	4	[0 -1.5708]	[-0.8 -0.5]	0.64308	3	5
72	8	2	6.98	1	1	1	1	15	5	0.698043	1	[0 0]	1	[0 0]	[0 0]	0.5	0	0	[0 1.5708]	4	[0 0]	[-0.2 -0.3]	0.98798	3	5	[1.5708 1.5708]	1	[0 0]	[0 -0.1]	0.059619	0	0	[0 1.5708]	4	[1.5708 1.5708]	[0 0]	0.5	3	5	[1.5708 1.5708]	4	[0 -1.5708]	[-0.8 -0.5]	0.64308	3	5
73	8	3	0.7975	1	0	1	0	10	4	0.796048	1	[0 0]	1	[0 0]	[0 0.5]	0.5	0	0	[1.5708 1.5708]	1	[0 0]	[0 -0.1]	0.059619	0	0	[0 1.5708]	4	[1.5708 1.5708]	[0 0]	0.5	3	5	[1.5708 1.5708]	4	[0 -1.5708]	[-0.8 -0.5]	0.64308	3	5
74	8	4	3.54	1	0	1	0	10	4	0.796048	1	[0 0]	1	[0 0]	[0 0]	0.5	0	0	[1.5708 1.5708]	1	[0 0]	[0 -0.1]	0.059619	0	0	[0 1.5708]	4	[1.5708 1.5708]	[0 0]	0.5	3	5	[1.5708 1.5708]	4	[0 -1.5708]	[-0.8 -0.5]	0.64308	3	5
75	8	5	4.0175	1	0	1	0	10	4	0.707417	0	[0 0]	1	[0 0]	[0 0]	0.5	0	0	[1.5708 1.5708]	1	[0 0]	[0 -0.1]	0.059619	0	0	[-1.5708 0]	4	[1.5708 1.5708]	[-0.3 0.9]	0.87594	3	5	[1.5708 1.5708]	4	[0 -1.5708]	[-0.8 -0.5]	0.64308	3	5
76	8	6	0.3275	1	1	0	0	12	3	0.850508	1	[0 0]	1	[0 0]	[0 0]	0.5	0	0	[1.5708 1.5708]	1	[0 0]	[0 -0.1]	0.059619	0	0	[0 1.5708]	4	[1.5708 0]	[0 0]	0.5	3	5
77	8	7	2.875	1	1	1	1	15	3	0.781025	1	[0 0]	1	[0 0]	[0 0]	0.5	0	0	[0 1.5708]	4	[1.5708 0]	[0 0]	0.5	3	5	[1.5708 1.5708]	4	[-1.5708 -1.5708]	[-0.8 -0.5]	0.64308	3	5
78	8	8	2.1175	1	0	1	0	10	3	0.781025	1	[0 0]	1	[0 0]	[0 0]	0.5	0	0	[0 1.5708]	4	[1.5708 1.5708]	[0 0]	0.5	3	5	[1.5708 1.5708]	4	[0 -1.5708]	[-0.8 -0.5]	0.64308	3	5
79	8	9	4.6325	1	0	1	0	10	3	0.757373	1	[1.5708 1.5708]	1	[0 0]	[0 -0.1]	0.059619	0	0	[1.5708 0]	4	[1.5708 1.5708]	[-0.3 0.9]	0.87594	3	5	[1.5708 1.5708]	4	[0 -1.5708]	[-0.8 -0.5]	0.64308	3	5
80	8	10	4.26	1	0	1	0	10	3	0.781025	1	[0 0]	1	[0 0]	[0 0]	0.5	0	0	[0 1.5708]	4	[1.5708 1.5708]	[0 0]	0.5	3	5	[1.5708 1.5708]	4	[0 -1.5708]	[-0.8 -0.5]	0.64308	3	5
81	9	1	7.725	1	1	1	1	15	5	0.698043	1	[0 0]	1	[0 0]	[0 0]	0.5	0	0	[0 1.5708]	4	[0 0]	[-0.2 -0.3]	0.98798	3	5	[1.5708 1.5708]	1	[0 0]	[0 -0.1]	0.059619	0	0	[0 1.5708]	4	[1.5708 1.5708]	[0 0]	0.5	3	5	[1.5708 1.5708]	4	[0 -1.5708]	[-0.8 -0.5]	0.64308	3	5
82	9	2	4.82	1	0	1	0	10	3	0.757373	0	[0 0]	1	[0 0]	[0 0]	0.5	0	0	[-1.5708 0]	4	[1.5708 1.5708]	[-0.3 0.9]	0.87594	3	5	[1.5708 1.5708]	4	[0 -1.5708]	[-0.8 -0.5]	0.64308	3	5
83	9	3	6.165	1	0	1	0	10	4	0.707417	0	[0 0]	1	[0 0]	[0 0]	0.5	0	0	[1.5708 1.5708]	1	[0 0]	[0 -0.1]	0.059619	0	0	[-1.5708 0]	4	[1.5708 1.5708]	[-0.3 0.9]	0.87594	3	5	[1.5708 1.5708]	4	[0 -1.5708]	[-0.8 -0.5]	0.64308	3	5
84	9	4	0	0	1	0	0	4	4	0.693116	1	[0 0]	1	[0 0]	[0 0.5]	0.5	0	0	[0 1.5708]	4	[-1.5708 1.5708]	[0 0]	0.5	3	5	[1.5708 0]	4	[-1.5708 -1.5708]	[0.6 0.4]	0.0067153	3	5	[1.5708 1.5708]	4	[0 -1.5708]	[-0.8 -0.5]	0.64308	3	5
85	9	5	0.9875	0	1	0	0	4	4	0.708137	1	[1.5708 1.5708]	1	[0 0]	[0 -0.1]	0.059619	0	0	[1.5708 0]	4	[1.5708 1.5708]	[-0.3 0.9]	0.87594	3	5	[1.5708 -1.5708]	1	[0 0]	[0.5 -0.6]	0.2875	0	0	[-1.5708 -1.5708]	1	[0 0]	[0.4 -0.1]	0.15272	0	0
86	9	6	0.4425	1	1	0	0	12	2	0.87381	1	[0 0]	1	[0 0]	[0 0]	0.5	0	0	[1.5708 1.5708]	4	[1.5708 1.5708]	[0 0]	0.5	3	5
87	9	7	0	0	1	0	0	4	4	0.72089	1	[0 0]	1	[0 0]	[0 0]	0.5	0	0	[0 1.5708]	4	[1.5708 1.5708]	[0 -0.2]	0.5	3	5	[-1.5708 0]	1	[0 0]	[-0.1 -0.1]	0.66194	0	0	[1.5708 1.5708]	4	[1.5708 -1.5708]	[-0.8 -0.5]	0.64308	3	5
88	9	8	3.6925	1	0	1	0	10	4	0.707417	1	[0 0]	1	[0 0]	[0 0]	0.5	0	0	[1.5708 1.5708]	1	[0 0]	[0 -0.1]	0.059619	0	0	[-1.5708 0]	4	[-1.5708 1.5708]	[-0.3 0.9]	0.87594	3	5	[1.5708 1.5708]	4	[0 -1.5708]	[-0.8 -0.5]	0.64308	3	5
89	9	9	1.1125	1	1	0	0	12	3	0.781025	1	[0 0]	1	[0 0]	[0 0]	0.5	0	0	[0 1.5708]	4	[0 0]	[-0.2 -0.3]	0.98798	3	5	[1.5708 1.5708]	4	[0 -1.5708]	[-0.8 -0.5]	0.64308	3	5
90	9	10	0	0	1	0	0	4	4	0.751277	0	[0 1.5708]	4	[0 0]	[-0.2 -0.3]	0.98798	3	5	[1.5708 1.5708]	1	[0 0]	[0 -0.1]	0.059619	0	0	[0 1.5708]	4	[1.5708 1.5708]	[0 0]	0.5	3	5	[1.5708 1.5708]	4	[0 -1.5708]	[-0.8 -0.5]	0.64308	3	5
91	10	1	7.7725	1	1	1	1	15	5	0.698043	1	[0 0]	1	[0 0]	[0 0]	0.5	0	0	[0 1.5708]	4	[0 0]	[-0.2 -0.3]	0.98798	3	5	[1.5708 1.5708]	1	[0 0]	[0 -0.1]	0.059619	0	0	[0 1.5708]	4	[1.5708 1.5708]	[0 0]	0.5	3	5	[1.5708 1.5708]	4	[0 -1.5708]	[-0.8 -0.5]	0.64308	3	5
92	10	2	4.2325	1	1	1	1	15	5	0.649263	0	[0 0]	1	[0 0]	[0 0]	0.5	0	0	[1.5708 1.5708]	1	[0 0]	[0 -0.1]	0.059619	0	0	[-1.5708 0]	4	[1.5708 1.5708]	[-0.3 0.9]	0.87594	3	5	[1.5708 1.5708]	4	[0 -1.5708]	[-0.8 -0.5]	0.64308	3	5	[1.5708 0]	1	[0 0]	[0.5 -0.2]	0.80851	0	0
93	10	3	8.115	1	1	1	1	15	4	0.709517	0	[0 0]	1	[0 0]	[0 0]	0.5	0	0	[-1.5708 0]	4	[1.5708 1.5708]	[-0.3 0.9]	0.87594	3	5	[1.5708 1.5708]	4	[-1.5708 -1.5708]	[-0.8 -0.5]	0.64308	3	5	[1.5708 -1.5708]	4	[-1.5708 1.5708]	[0.7 1]	0.51442	3	5
94	10	4	0.1975	0	1	0	0	4	4	0.698281	0	[0 0]	1	[0 0]	[0 0]	0.5	0	0	[1.5708 1.5708]	1	[0 0]	[0 -0.1]	0.059619	0	0	[-1.5708 0]	4	[1.5708 1.5708]	[-0.3 0.9]	0.87594	3	5	[1.5708 1.5708]	4	[0 -1.5708]	[0.1 -0.5]	0.64308	3	5
95	10	5	5.82	1	0	1	1	11	4	0.622356	0	[0 0]	1	[0 0]	[0 0]	0.5	0	0	[-1.5708 0]	4	[1.5708 1.5708]	[-0.3 0.9]	0.87594	3	5	[1.5708 1.5708]	4	[0 -1.5708]	[-0.8 -0.5]	0.64308	3	5	[1.5708 1.5708]	4	[1.5708 1.5708]	[-1 0.7]	0.61257	3	5
96	10	6	1.845	1	1	0	0	12	3	0.774247	0	[0 0]	1	[0 0]	[0 0]	0.5	0	0	[1.5708 1.5708]	1	[0 0]	[0 -0.1]	0.059619	0	0	[1.5708 1.5708]	4	[0 -1.5708]	[-0.8 -0.5]	0.64308	3	5
97	10	7	2.9925	1	0	1	0	10	5	0.603378	0	[0 0]	1	[0 0]	[0 0]	0.5	0	0	[1.5708 1.5708]	1	[0 0]	[0 -0.1]	0.059619	0	0	[1.5708 0]	4	[1.5708 1.5708]	[-0.3 0.9]	0.87594	3	5	[0 1.5708]	4	[1.5708 -1.5708]	[0.2 -1]	0.12086	3	5	[1.5708 1.5708]	4	[0 -1.5708]	[-0.8 -0.5]	0.64308	3	5
98	10	8	0.3175	1	1	0	0	12	5	0.657099	0	[0 0]	1	[0 0]	[0 0]	0.5	0	0	[0 0]	1	[0 0]	[0 0]	0.5	0	0	[-1.5708 0]	4	[1.5708 1.5708]	[-0.3 0.9]	0.87594	3	5	[-1.5708 0]	1	[0 0]	[-0.6 -0.8]	0.20549	0	0	[1.5708 1.5708]	4	[0 -1.5708]	[-0.8 -0.5]	0.64308	3	5
99	10	9	0.07	0	1	0	0	4	4	0.790949	1	[0 0]	1	[0 0]	[0 0]	0.5	0	0	[0 1.5708]	4	[0 0]	[-0.2 -0.3]	0.98798	3	5	[0 1.5708]	4	[1.5708 1.5708]	[0 0]	0.5	3	5	[1.5708 1.5708]	4	[0 -1.5708]	[-0.8 -0.5]	0.64308	3	5
100	10	10	2.5975	1	0	1	0	10	4	0.796048	1	[0 0]	1	[0 0]	[0 0]	0.5	0	0	[1.5708 1.5708]	1	[0 0]	[0 -0.1]	0.059619	0	0	[0 1.5708]	4	[1.5708 1.5708]	[0 0]	0.5	3	5	[1.5708 1.5708]	4	[0 -1.5708]	[-0.8 -0.5]	0.64308	3	5
